# Supplementary material for: MAPK signaling is necessary for neurogenesis in Nematostella vectensis
Source: BMC Biol. 2016 Aug 1;14:61. doi: 10.1186/s12915-016-0282-1 (PMC4968017; doi:10.1186/s12915-016-0282-1)
Supplement: Additional file 1: Table S1. — Dose-dependent effects of U0126 on Nvsprouty, Nvbrachyury, and Nv-fgfA1 expression. Dose-dependent effects of U0126 analyzed by in situ hybridization. Analyzed U0126 concentration as indicated in Row 1 and number of embryos with phenotype scored based on expansion/reduction of the domain of expression as indicated in the column on the right. (XLS 33 kb) [file 12915_2016_282_MOESM1_ESM.xls]

## Sheet: Sheet1
		Ctrl	U0126 1µM	U0126 5µM	U0126 10µM	U0126 15µM	U0126 30µM
	sprouty	15	7	0	0	0	0	wild type expression
		8	45	10	2	0	3	reduced
		8	8	27	20	33	40	absent
		31	60	37	22	33	43	total embryos observed
	bra	20	20	5	4	4	0	wild type expression
		3	38	45	56	41	38	expanded in central domain
		14	13	20	14	26	33	absent
		37	71	70	74	71	71	total embryos observed
	fgfA1	20	14	9	2	0	0	wild type expression
		10	7	21	10	8	2	reduced
		10	7	36	23	40	39	absent
		40	28	66	35	48	41	total embryos observed
