# Supplementary material for: MAPK signaling is necessary for neurogenesis in Nematostella vectensis
Source: BMC Biol. 2016 Aug 1;14:61. doi: 10.1186/s12915-016-0282-1 (PMC4968017; doi:10.1186/s12915-016-0282-1)
Supplement: Additional file 5: Table S2. — Array data for NvsoxB(2), Nvnotch, Nvdelta, and neural genes used for transgenes or controls in qPCR experiments. (XLSX 38 kb) [file 12915_2016_282_MOESM5_ESM.xlsx]

## Sheet: Sheet1
Supplementary Table 2.
	Exp 1	Exp 2	Average
	Fold Change	Fold Change	Fold Change
NvsoxB(2)	-1.19	-2.53	-1.86
NvLWamide-like (242283)	-2.42	-21.12	-11.77
Nvserum amyloid A-like (239910)	-21.21	-117.43	-69.32
Nvmultipsecific anion transporter (12533)	-5.56	-31.55	-18.55
NvNotch (20239)	1.05764	-1.81546	-0.378908
Nvdelta (96278)	1.11468	-1.48396	-0.184643
