# Supplementary material for: MAPK signaling is necessary for neurogenesis in Nematostella vectensis
Source: BMC Biol. 2016 Aug 1;14:61. doi: 10.1186/s12915-016-0282-1 (PMC4968017; doi:10.1186/s12915-016-0282-1)
Supplement: Additional file 6: Table S3. — Genes with at least a 2-fold change after U0126 treatments based on our array analysis. (XLSX 3983 kb) [file 12915_2016_282_MOESM6_ESM.xlsx]

## Sheet: Nimblegen raw data.txt (3)
SPOT_ID	SEQ_ID	Best Blast hit		Control (1)	Control (2)	UO126 (1)	UO126 (2)		TTEST	RATIO T/C	RATIO C/T
243139	243139_estExt_fgenesh1_pg_C_800024	Opsin-4 (Melanopsin)		20513.3	21428.4	265.34	299.311		0.0139462	0.0134628	74.279
244223	244223_estExt_fgenesh1_pg_C_1140020	NA		2267.65	2438.38	820.966	1159.88		0.0399871	0.420917	2.37577
20426	20426_gw_93_12_1	similar to myotubularin-related protein 3		206.972	156.353	353.589	382.23		0.0407537	2.02524	0.493769
147022	147022_e_gw_1854_3_1	7299927		3649.38	3881.4	746.439	692.064		0.017893	0.191016	5.23515
239850	239850_estExt_fgenesh1_pg_C_200142	cyclic nucleotide-gated channel beta subunit 1		7621.24	8472.74	5327.74	5265.35		0.0962711	0.658202	1.51929
222564	222564_fgenesh1_pg_scaffold_1726000002	ddi:ng5907 histone H1		1035.02	1679.94	4045.36	4404.21		0.0309882	3.11223	0.321313
82891	82891_e_gw_6_263_1	Myc proto-oncogene protein (c-Myc) (Transcription factor p64)		3035.12	2993.43	89.1706	325.259		0.02262	0.0687444	14.5466
196524	196524_fgenesh1_pg_scaffold_2000146	Testican-2 precursor (SPARC/osteonectin, CWCV, and Kazal-like domains proteoglycan 2)		7346.75	7639.7	629.34	1329.19		0.0155642	0.130687	7.6519
140241	140241_e_gw_508_75_1	Galactosylgalactosylxylosylprotein 3-beta-glucuronosyltransferase I (Beta-1,3-glucuronyltransferase I) (Glucuronosyltransferase-I) (DmGlcAT-I) (UDP-GlcUA:Gal Beta-1,3-Gal-R glucuronyltransferase) (GlcUAT-I)		2846.06	2873.89	201.601	179.427		6.7263e-05	0.0666138	15.0119
231385	231385_fgenesh1_pm_scaffold_886000001	Tubulin beta-1 chain (Beta-1 tubulin)		2636.36	3041.85	1295.38	1022.8		0.0286917	0.408259	2.44942
129329	129329_e_gw_264_22_1	AP endonuclease (family 2)		465.606	937.366	2220.3	2038.38		0.0726484	3.03547	0.329438
203649	203649_fgenesh1_pg_scaffold_44000094	similar to chimeric AFGP/trypsinogen-like serine protease precursor		1129.17	1094.83	2656.49	2713.95		0.00149418	2.41477	0.414118
79028	79028_e_gw_1_350_1	USP6 N-terminal like		1390.49	1589.42	798.898	742.161		0.068945	0.517148	1.93368
170966	170966_estExt_gwp_C_1630030	Hs7657641		1016	1163.38	193.868	438.088		0.0486985	0.289971	3.44862
196402	196402_fgenesh1_pg_scaffold_2000024	Hs4503705		21653.3	17741.5	2169.38	2262.48		0.0707916	0.112499	8.889
203423	203423_fgenesh1_pg_scaffold_43000006	nuclear receptor subfamily 2, group F, member 1		3999.71	3838.76	286.098	171.899		0.00128912	0.0584294	17.1147
239594	239594_estExt_fgenesh1_pg_C_170014	Protein C6orf188 homolog		2459.73	880.976	6290.66	5468.57		0.070394	3.51998	0.284092
238475	238475_estExt_fgenesh1_pg_C_60026	NA		1146.12	1834.95	5487.12	6673.01		0.0367458	4.07912	0.245151
216044	216044_fgenesh1_pg_scaffold_247000013	NA		3245.85	3547.86	919.681	490.152		0.0133612	0.207521	4.8188
297	297_gw_789_1_1	CG7343-PA		2734.57	2789.05	491.263	510.447		0.00299439	0.18135	5.51419
243549	243549_estExt_fgenesh1_pg_C_910079	NA		12707.8	12932.8	215.588	300.271		0.0018093	0.0201189	49.7046
246590	246590_estExt_fgenesh1_pg_C_2280026	LIM/homeobox protein Awh (Protein arrowhead)		2495.62	2365.03	1420.64	1012.85		0.0819528	0.500653	1.99739
202855	202855_fgenesh1_pg_scaffold_38000085	Bypass of Stop Codon transcript encoded by this ORF shows a high level of stop codon bypass		349.259	316.055	42.8144	32.7347		0.02333	0.113554	8.80639
245796	245796_estExt_fgenesh1_pg_C_1770011	Protein C20orf27		7793.17	7423.63	3541.21	3415.42		0.0158888	0.457168	2.18738
219528	219528_fgenesh1_pg_scaffold_418000009	hypothetical protein		6978.22	6170.67	1795.9	3287.39		0.0671455	0.386595	2.58669
238525	238525_estExt_fgenesh1_pg_C_60110	NA		2814.11	2773.78	105.125	121.298		0.00124863	0.0405202	24.6791
181689	181689_estExt_GenewiseH_1_C_310032	7290260		1005.27	1105.09	330.698	479.107		0.0260643	0.38373	2.606
212118	212118_fgenesh1_pg_scaffold_149000063	NA		2585.86	2708.49	134.855	114.541		0.0129483	0.0471062	21.2286
213316	213316_fgenesh1_pg_scaffold_174000001	homer homolog 1 (Drosophila)		2395.35	1871.51	3042	3564.09		0.0870999	1.54823	0.645898
108729	108729_e_gw_92_67_1	Zinc finger protein ZIC 4 (Zinc finger protein of the cerebellum 4)		4176.23	3029.94	905.055	736.929		0.123089	0.227858	4.3887
197241	197241_fgenesh1_pg_scaffold_5000047	NA		671.447	684.463	330.26	288.608		0.0228773	0.456422	2.19095
212431	212431_fgenesh1_pg_scaffold_156000010	Baculoviral IAP repeat-containing protein 2 (Inhibitor of apoptosis protein 2) (MIAP2) (MIAP-2)		187.255	212.582	44.2144	43.2697		0.0512119	0.2188	4.57039
239586	239586_estExt_fgenesh1_pg_C_170001	NA		749.825	962.802	56.1564	56.6561		0.084254	0.065871	15.1812
243754	243754_estExt_fgenesh1_pg_C_980002	CG31626 gene product from transcript CG31626-RA		3389.47	3255.33	74.9435	136.196		0.0036553	0.0317751	31.4712
7772	7772_gw_1901_6_1	Probable G-protein coupled receptor 157		744.405	834.093	1503.8	1951.71		0.137648	2.18911	0.456806
195205	195205_estExt_GenewiseH_1_C_5340022	Prolyl 4-hydroxylase alpha-1 subunit precursor (4-PH alpha-1) (Procollagen-proline,2-oxoglutarate-4-dioxygenase alpha-1 subunit)		4390.63	4064.57	365.687	354.402		0.0266456	0.0851652	11.7419
91061	91061_e_gw_26_194_1	myosin IC		4923.37	4689.09	7488.27	6614.93		0.103601	1.46718	0.68158
246950	246950_estExt_fgenesh1_pg_C_2570024	Hs20539005		3392.65	2542.22	6460.69	5389.23		0.0541413	1.99666	0.500836
215767	215767_fgenesh1_pg_scaffold_237000028	NA		706.284	708.015	5589.68	7923.33		0.121304	9.55456	0.104662
241333	241333_estExt_fgenesh1_pg_C_430137	PREDICTED: similar to signal peptide peptidase-like 2B		1579.03	1372.57	676.234	724.596		0.0712441	0.4746	2.10704
242507	242507_estExt_fgenesh1_pg_C_650052	Hs16596698		17103.1	17635.7	4407.08	4475.23		0.0117215	0.255688	3.91101
238903	238903_estExt_fgenesh1_pg_C_90149	NA		1602.3	1932.85	3615.59	4179.7		0.0378726	2.20508	0.453498
188457	188457_estExt_GenewiseH_1_C_1220111	Serine/threonine-protein kinase transforming protein mos		9134.25	8266.36	599.512	1097.03		0.00977931	0.0974989	10.2565
209255	209255_fgenesh1_pg_scaffold_103000030	similar to SOUL protein		1827.09	1999.17	8120.81	10989.9		0.117063	4.99461	0.200216
237973	237973_estExt_fgenesh1_pg_C_20250	\N		115.092	191.85	751.358	895.735		0.0305555	5.36613	0.186354
242705	242705_estExt_fgenesh1_pg_C_690093	Protein phosphatase 1, regulatory subunit 3A		434.572	230.324	2036.64	1914.94		0.0110495	5.94315	0.168261
43812	43812_gw_910_9_1	Fibropellin-1 precursor (Fibropellin-I) (Epidermal growth factor-related protein 1) (UEGF-1)		3948.68	4329.41	2150.52	1237.97		0.080862	0.409332	2.44301
28174	28174_gw_127_63_1	\N		3203.15	2139.36	4886.73	6247.33		0.0848794	2.08405	0.479835
43798	43798_gw_208_56_1	Fibropellin-1 precursor (Fibropellin-I) (Epidermal growth factor-related protein 1) (UEGF-1)		5999.23	7015.79	2658.21	2569.1		0.0806264	0.401637	2.48981
237158	237158_estExt_fgenesh1_kg_C_1270015	7293378		5901.12	6548.36	3238.33	3010.27		0.0436458	0.501917	1.99236
240783	240783_estExt_fgenesh1_pg_C_340045	milk fat globule-EGF factor 8 protein		1100.62	1282.9	696.678	540.502		0.0430595	0.519056	1.92657
246003	246003_estExt_fgenesh1_pg_C_1910021	ribosomal protein L27 family protein		3240.64	2779.03	1674.1	1698.27		0.109104	0.560224	1.785
82979	82979_e_gw_6_76_1	similar to mKIAA0940 protein		1632.22	1671.55	91.3031	118.299		0.000535888	0.0634433	15.7621
223528	223528_fgenesh1_pg_scaffold_2935000001	7301259		753.142	801.974	475.731	273.732		0.140187	0.481934	2.07497
99848	99848_e_gw_54_119_1	Hs4503811		3049.36	2711.25	5027.05	5896.49		0.0740392	1.89625	0.527357
167406	167406_estExt_gwp_C_870095	Hs7705636		5505.4	5722.13	2641.28	3746.29		0.131907	0.568921	1.75771
4465	4465_gw_2414_1_1	Hs4507383		367.89	389.762	940.67	1036.55		0.0403632	2.60967	0.383191
117891	117891_e_gw_149_46_1	Rhodopsin-like GPCR superfamily		238.151	371.678	1115.25	799.3		0.112033	3.13948	0.318524
114387	114387_e_gw_125_6_1	Acyl-CoA thioester hydrolase 11 (Acyl-CoA thioesterase 11) (Brown fat inducible thioesterase) (BFIT) (Adipose-associated thioesterase)		89.8531	105.962	776.81	575.005		0.108189	6.90353	0.144853
84143	84143_e_gw_9_356_1	Putative HIF-prolyl hydroxylase PH-4 (Hypoxia-inducible factor prolyl 4-hydroxylase)		8165.21	9634.76	1429.11	1017.72		0.0456646	0.137462	7.27471
179827	179827_estExt_GenewiseH_1_C_140246	Hs14165258		576.513	809.348	1229.54	1578.88		0.0931088	2.02648	0.493466
227371	227371_fgenesh1_kg_scaffold_227000001	Cyclin-dependent kinases regulatory subunit (SUC1 homolog)		436.115	613.63	1583.09	2182.86		0.115736	3.58749	0.278746
51441	51441_gw_445_4_1	NA		6840.15	5622.84	2545.76	2007.6		0.0603344	0.365351	2.7371
208361	208361_fgenesh1_pg_scaffold_91000062	Translocase of chloroplast 34 (34 kDa chloroplast outer envelope protein) (GTP-binding protein OEP34) (AtToc34)		351.545	503.837	2238.56	2494.15		0.0121587	5.53287	0.180738
212518	212518_fgenesh1_pg_scaffold_157000037	Putative HIF-prolyl hydroxylase PH-4 (Hypoxia-inducible factor prolyl 4-hydroxylase)		1325.7	1403.9	264.625	316.634		0.00367321	0.212947	4.69601
82763	82763_e_gw_6_279_1	homeo box (H6 family) 3		11917.4	10905.9	1379	2071.42		0.00654925	0.15118	6.61464
241566	241566_estExt_fgenesh1_pg_C_470075	NA		1404.78	1116.26	524.937	611.861		0.107769	0.450923	2.21767
188431	188431_estExt_GenewiseH_1_C_1220074	Hs4557761		2474.39	2355.33	1004.25	728.503		0.0295182	0.358768	2.78731
85851	85851_e_gw_12_7_1	Beta-2 adrenergic receptor (Beta-2 adrenoceptor) (Beta-2 adrenoreceptor)		273.464	249.791	111.771	74.0154		0.0269981	0.355059	2.81643
102846	102846_e_gw_66_32_1	\N		268.795	421.431	1092.01	1460.97		0.0877133	3.69874	0.270362
93668	93668_e_gw_33_18_1	STAM-binding protein-like		3982.34	3159.3	6539.98	5616.14		0.0570714	1.70215	0.587493
119350	119350_e_gw_161_118_1	CE18544		255.956	283.692	1236.88	1420.56		0.0503125	4.92439	0.203071
242217	242217_estExt_fgenesh1_pg_C_590021	NA		465.656	375.167	116.811	159.085		0.0610635	0.328125	3.04762
232694	232694_fgsh_est_C_scaffold_74000004	NA		3052.21	2785.1	8932.6	12437.5		0.139516	3.66095	0.273153
127891	127891_e_gw_243_50_1	NK2 transcription factor related, locus 2 (Drosophila)		6320.7	3519.43	1124.18	1904.08		0.229302	0.307746	3.24944
84193	84193_e_gw_9_75_1	Putative HIF-prolyl hydroxylase PH-4 (Hypoxia-inducible factor prolyl 4-hydroxylase)		3603.22	4572.01	99.4476	162.02		0.076477	0.0319829	31.2667
83316	83316_e_gw_7_353_1	ERO1-like protein beta precursor (ERO1-Lbeta) (Oxidoreductin 1-lbeta) (Endoplasmic oxidoreductin 1-like protein B)		3135.88	3411.23	2196.03	2346.84		0.04272	0.693876	1.44118
242996	242996_estExt_fgenesh1_pg_C_770014	Hs18079319		4324.03	3878.55	128.342	200.592		0.0317082	0.0401013	24.9369
232015	232015_fgsh_est_C_scaffold_14000009	similar to type IV collagen alpha 5 chain		1843.37	2451.43	521.166	387.126		0.100149	0.211486	4.72844
183195	183195_estExt_GenewiseH_1_C_450110	Staphylococcal nuclease domain containing protein 1 (p100 co-activator) (100 kDa coactivator)		21197.2	20970.4	10145.7	8815.85		0.031718	0.44967	2.22385
203732	203732_fgenesh1_pg_scaffold_45000031	actinfilin		1094.85	1314.81	94.5705	114.532		0.0615103	0.0867769	11.5238
216720	216720_fgenesh1_pg_scaffold_269000023	similar to RIKEN cDNA 1110018P21		2886.58	2240.63	965.852	715.554		0.0848715	0.327938	3.04936
48854	48854_gw_7910_4_1	similar to KIAA1389 protein		3554.19	3343.55	100.114	207.591		0.00530566	0.0446096	22.4167
210207	210207_fgenesh1_pg_scaffold_118000039	Hs20127580		303.248	370.163	2343.22	1724.5		0.111408	6.04047	0.16555
29595	29595_gw_47_107_1	v-ets erythroblastosis virus E26 oncogene homolog 1 (avian)		447.959	616.762	1147.38	998.771		0.0419201	2.0157	0.496107
104383	104383_e_gw_72_25_1	similar to 1200015E14Rik protein		437.76	648.707	1100.29	1317.41		0.0480899	2.22528	0.449382
204535	204535_fgenesh1_pg_scaffold_51000117	Hs4758868		478.102	407.894	184.844	166.272		0.0671168	0.396295	2.52337
214437	214437_fgenesh1_pg_scaffold_200000019	Seminal plasma protein pB1 precursor (pAIF-1) (DQH protein)		231.187	297.239	29.0245	28.7755		0.0887661	0.109381	9.14232
228065	228065_fgenesh1_pm_scaffold_5000053	galactose transporter		5425.84	5397.29	456.897	708.634		0.0152829	0.107689	9.28601
99774	99774_e_gw_54_20_1	NA		1715.72	2045.91	926.197	1383.9		0.135873	0.614121	1.62834
112355	112355_e_gw_111_34_1	Neurotactin		2548.16	3023.28	6486.65	5410.51		0.0690406	2.13538	0.4683
6637	6637_gw_1940_1_1	acetyl-coenzyme A carboxylase [KO:K01946 K01961]		885.24	914.019	2391.71	2230.91		0.0310754	2.56918	0.389229
89161	89161_e_gw_20_226_1	NA		2608.3	3448.07	5055.49	5064.59		0.129696	1.67098	0.59845
94939	94939_e_gw_38_146_1	doublecortex | lissencephaly, X-linked (doublecortin)		7340.31	9743.69	2452.41	1711.15		0.0937702	0.243712	4.10321
241459	241459_estExt_fgenesh1_pg_C_460002	Hypothetical protein slr1101		923.04	812.412	71.5593	58.5309		0.0411838	0.0749604	13.3404
45071	45071_gw_3324_2_1	Gamma-aminobutyric-acid receptor beta subunit precursor (GABA(A) receptor)		1187.54	921.004	90.4297	93.4915		0.087571	0.0872266	11.4644
143095	143095_e_gw_739_2_1	Drosophila dappled/ vertebrate TRipartite Motif protein related | B-box zinc finger, Filamin and NHL repeat containing protein (123.8 kD) (lin-41)		11167.1	9173.53	7205.15	6287.47		0.136563	0.663334	1.50754
241541	241541_estExt_fgenesh1_pg_C_470022	Mlp proteins restrict telomere length by influencing the Rif1-Tel1 pathway of telomerase regulation | also involved in the translocation of macromolecules between the nucleoplasm and the NPC		7255.09	6599.71	383.111	294.691		0.0288426	0.0489218	20.4408
88581	88581_e_gw_18_26_1	Loss of heterozygosity 11 chromosomal region 2 gene A protein homolog (Mast cell surface antigen 1) (Masa-1)		492.032	508.202	7100.21	8905.71		0.076212	16.0022	0.0624915
61882	61882_gw_291_65_1	S-antigen protein precursor		2518.36	2366.69	644.967	428.562		0.00733007	0.219758	4.55046
224366	224366_fgenesh1_pg_scaffold_4541000001	NA		2519.24	3084.98	1919.17	1247.64		0.112409	0.565076	1.76967
25059	25059_gw_59_56_1	X-prolyl aminopeptidase (aminopeptidase P) 1, soluble		205.338	251.789	71.3262	38.2948		0.0328374	0.239804	4.17007
195792	195792_estExt_GenewiseH_1_C_16340002	CG30105 gene product		3067.61	2602.24	1065.17	921.097		0.0596588	0.350321	2.85452
239130	239130_estExt_fgenesh1_pg_C_120063	Sox21a		14308.5	12396.8	496.161	348.15		0.0457749	0.0316158	31.6297
242728	242728_estExt_fgenesh1_pg_C_700066	NA		2478.76	3710.43	8688.42	6059.98		0.145253	2.38293	0.419651
246352	246352_estExt_fgenesh1_pg_C_2130010	NA		5096.75	5211.18	3236.46	3649.03		0.0597188	0.66798	1.49705
128716	128716_e_gw_254_2_1	KIAA0404 protein		701.246	361.878	1498.75	1442.66		0.10618	2.76676	0.361434
160797	160797_estExt_gwp_C_160049	CE03511		8201.99	7821.97	4796.01	4817.64		0.0371191	0.599955	1.66679
181421	181421_estExt_GenewiseH_1_C_280009	Retinal dehydrogenase 1 (RalDH1) (RALDH 1) (Aldehyde dehydrogenase family 1 member A1) (Aldehyde dehydrogenase, cytosolic) (ALHDII) (ALDH-E1)		5029.07	4630.34	3043.25	2582.95		0.0232011	0.582459	1.71686
118925	118925_e_gw_157_106_1	Translation initiation factor IF-2		3673.89	3357.38	1864.86	2336.55		0.0495199	0.597531	1.67355
239199	239199_estExt_fgenesh1_pg_C_120204	predicted protein		3729.43	1852.37	5270.67	6658.73		0.12312	2.1372	0.467903
160835	160835_estExt_gwp_C_160150	predicted Guanylate cyclase		1002.12	922.82	237.897	408.016		0.0473323	0.335549	2.98019
93925	93925_e_gw_34_158_1	NA		1568.87	1971.05	1099.06	1083.88		0.182987	0.616664	1.62163
137807	137807_e_gw_413_6_1	nth (endonuclease III)-like 1 (E.coli)		366.66	699.57	1262.69	1184.68		0.135293	2.29535	0.435663
180953	180953_estExt_GenewiseH_1_C_240019	\N		2571.91	3077.72	3527.75	3919.21		0.114194	1.31813	0.758649
234362	234362_estExt_fgenesh1_pm_C_250002	7297212		3995.99	2424.74	51.4833	98.8266		0.156025	0.0234101	42.7166
96533	96533_e_gw_43_235_1	CG6236-PA		282.962	286.317	153.123	61.2015		0.160905	0.376484	2.65616
25425	25425_gw_137_65_1	heme oxygenase 2		2268.59	2088.07	3874.58	3252.93		0.118534	1.636	0.611245
86743	86743_e_gw_14_268_1	Putative HIF-prolyl hydroxylase PH-4 (Hypoxia-inducible factor prolyl 4-hydroxylase)		5436.22	5862.11	47.2865	60.5954		0.0240839	0.00954849	104.729
241767	241767_estExt_fgenesh1_pg_C_510038	NA		2135.67	2338.96	141.092	166.252		0.0286878	0.068686	14.559
221163	221163_fgenesh1_pg_scaffold_681000004	Probable G-protein coupled receptor 133 precursor (G-protein coupled receptor PGR25)		4964.4	4172.99	1152.09	2146.91		0.0485568	0.361043	2.76975
240733	240733_estExt_fgenesh1_pg_C_330090	NA		4665.36	3068.57	349.759	424.57		0.142905	0.100121	9.98791
11167	11167_gw_337_2_1	COP9 signalosome complex subunit 4 (Signalosome subunit 4)		8488.13	8885.57	5238.95	6531.13		0.120029	0.677466	1.47609
88036	88036_e_gw_17_273_1	Carboxypeptidase B		8802.87	6390.58	510.314	1529.3		0.0784527	0.134243	7.44918
244297	244297_estExt_fgenesh1_pg_C_1170017	NA		488.217	602.683	96.0707	67.2884		0.0639093	0.149747	6.67793
225466	225466_fgenesh1_pg_scaffold_8815000001	Hs19718759		1250.2	1162.24	2490.72	2099.91		0.0995762	1.9029	0.525514
201271	201271_fgenesh1_pg_scaffold_27000034	Hs8923503		1615.5	1487.63	716.523	860.326		0.016144	0.508147	1.96794
229146	229146_fgenesh1_pm_scaffold_56000009	Hs17864092		2506.48	1901.5	4067.85	3452.68		0.0690127	1.70612	0.586127
28519	28519_gw_123_37_1	BBF-2 (drosophila) homolog		16371.5	14494	3267.27	3771.78		0.0373992	0.228056	4.38489
240128	240128_estExt_fgenesh1_pg_C_250033	CG5319-PA		621.625	958.066	2455.35	2191.43		0.0218664	2.94158	0.339953
231992	231992_fgsh_est_C_scaffold_13000017	\N		7466.9	8402.79	4630.2	6233.19		0.143168	0.684537	1.46084
83967	83967_e_gw_8_436_1	Endoglucanase 4 precursor (Endo-1,4-beta-glucanase 4) (Cellulase 4) (EG-IV)		1655.55	1274.75	130.6	95.6364		0.0868036	0.0772059	12.9524
242817	242817_estExt_fgenesh1_pg_C_730037	high-mobility group 20A		321.863	256.644	71.6678	80.6172		0.0915795	0.263238	3.79884
42639	42639_gw_88_158_1	7297206		368.038	676.301	1670.21	1420.55		0.0388366	2.95954	0.337891
5018	5018_gw_2911_1_1	CG30105 gene product		6415.41	5399.92	2511.65	2208.71		0.0702903	0.399512	2.50306
167818	167818_estExt_gwp_C_930087	\N		2451.28	2987.71	892.009	1445.68		0.0566897	0.429801	2.32666
223009	223009_fgenesh1_pg_scaffold_2161000001	Oxysterol binding protein-related protein 2 (OSBP-related protein 2) (ORP-2)		2261.68	1768.19	3220.81	4105.64		0.113345	1.81804	0.550044
240431	240431_estExt_fgenesh1_pg_C_290057	Adenosine deaminase (Adenosine aminohydrolase)		2759.5	3436.91	1791.63	2181.78		0.134083	0.641245	1.55947
111050	111050_e_gw_103_159_1	NA		11843.9	15697	27625.2	28688.6		0.0674487	2.04474	0.48906
79458	79458_e_gw_1_533_1	SCO cytochrome oxidase deficient homolog 1 (yeast)		4235.19	4547.48	10934.6	10891.7		0.0134711	2.48515	0.40239
142057	142057_e_gw_635_7_1	Cytochrome P450 3A24 (CYPIIIA24)		783.058	587.981	6678.14	7621.86		0.0386625	10.43	0.0958769
36161	36161_gw_31_82_1	similar to RIKEN cDNA 2610318G18		1035.48	1065.3	395.676	563.198		0.0845293	0.456438	2.19088
108211	108211_e_gw_89_103_1	Hs22052079		762.452	686.875	1255.11	1092.56		0.0723861	1.61983	0.617347
247347	247347_estExt_fgenesh1_pg_C_2940018	NA		5858.79	5191.82	4417.77	3203.69		0.166598	0.689687	1.44993
177276	177276_estExt_GenewiseH_1_C_20405	Dihydrolipoyl dehydrogenase, mitochondrial precursor (Dihydrolipoamide dehydrogenase)		7099.05	7343.78	8906.57	10257.1		0.167796	1.32686	0.753657
180149	180149_estExt_GenewiseH_1_C_160329	cytochrome P450, family 46, subfamily A, polypeptide 1 [EC:1.14.-.-]		727.516	1454.4	2232.17	2479.16		0.149425	2.15926	0.463121
236357	236357_estExt_fgenesh1_kg_C_50014	hypothetical protein		1016.5	1237.01	2100.32	1870.91		0.0327578	1.76224	0.56746
215325	215325_fgenesh1_pg_scaffold_225000002	spermine oxidase		747.846	491.721	1098.97	1569.01		0.151426	2.15235	0.464608
99516	99516_e_gw_53_148_1	Hs10835015		570.93	365.151	718.958	828.323		0.157215	1.65293	0.604985
79900	79900_e_gw_2_62_1	Hs20549080		1115.3	827.612	2790.93	2906.11		0.0262702	2.93222	0.341039
122918	122918_e_gw_194_31_1	Hs15011898		2079.13	2164.79	75.4505	91.1639		0.0106504	0.0392595	25.4715
99140	99140_e_gw_52_186_1	\N		2358.3	1517.97	82.0499	74.3358		0.141414	0.0403444	24.7866
238669	238669_estExt_fgenesh1_pg_C_70144	transforming growth factor, beta-induced		875.314	868.91	285.609	333.288		0.0244541	0.354826	2.81828
117700	117700_e_gw_148_11_1	ring finger protein 3		8926.5	9882.22	2484.89	2707.85		0.0352822	0.276082	3.62212
239611	239611_estExt_fgenesh1_pg_C_170043	Acid sphingomyelinase-like phosphodiesterase 3b precursor (ASM-like phosphodiesterase 3b)		2631.03	2097.25	1134.67	1855.49		0.202936	0.632399	1.58128
92936	92936_e_gw_31_205_1	\N		893.458	1002.89	375.583	693.551		0.206045	0.563785	1.77373
232632	232632_fgsh_est_C_scaffold_66000004	NA		16096.7	22182.6	4780.34	3492.79		0.115013	0.216125	4.62695
94003	94003_e_gw_34_227_1	orthopedia protein		13729	12648.2	7548.56	6431.14		0.0154126	0.529991	1.88682
118896	118896_e_gw_157_10_1	Hs5453736		18616.4	19848.3	41586.5	47385.3		0.062513	2.31307	0.432325
203646	203646_fgenesh1_pg_scaffold_44000091	Alternative oxidase, mitochondrial precursor		10291	10003.9	16474.7	16392.6		0.00856454	1.61948	0.617481
55799	55799_gw_307_63_1	ddi:ng10290 putative protein 150-kD protein cluA - Dictyostelium		690.375	951.476	1794.77	1935.66		0.0375998	2.27209	0.440123
163784	163784_estExt_gwp_C_430279	BTB/POZ domain containing protein 2		2347.24	3273.21	6607.7	7504.82		0.0223389	2.51092	0.39826
179589	179589_estExt_GenewiseH_1_C_130196	Hs22066114		3066.66	3178.14	1385.01	1802.88		0.0700085	0.510487	1.95891
248332	248332_estExt_fgenesh1_pg_C_5080007	NA		843.758	1296.95	169.526	140.273		0.15319	0.144718	6.91
116597	116597_e_gw_139_87_1	Galactosylceramide sulfotransferase (GalCer sulfotransferase) (Cerebroside sulfotransferase) (3'-phosphoadenylylsulfate:galactosylceramide 3'-sulfotransferase) (3'-phosphoadenosine-5'phosphosulfate:GalCer sulfotransferase)		1153.31	1204.98	96.9602	107.082		0.0119053	0.0865212	11.5579
221985	221985_fgenesh1_pg_scaffold_1196000001	TPR repeat-containing protein KIAA1043		15615.3	9795.63	30563.8	27584.6		0.0659853	2.28833	0.437
245491	245491_estExt_fgenesh1_pg_C_1630013	Hs20545671		2852.1	2933.4	818.708	1382.95		0.093776	0.380548	2.62779
237787	237787_estExt_fgenesh1_pg_C_10208	NA		16958.6	16394.2	6626.71	6769.69		0.0121772	0.401656	2.48969
243369	243369_estExt_fgenesh1_pg_C_860057	Granulins precursor		48.9808	91.1287	478.94	628.214		0.078503	7.90207	0.126549
187706	187706_estExt_GenewiseH_1_C_1060012	Hs13375885		5370.78	4138.01	2582.12	1968.89		0.107276	0.478611	2.08938
205093	205093_fgenesh1_pg_scaffold_56000059	Reverse transcriptase (RNA-dependent DNA polymerase)		304.347	142.318	675.967	957.979		0.0937607	3.6581	0.273366
139755	139755_e_gw_485_9_1	checkpoint kinase 1 homolog (S. pombe)		4077.71	3332.72	1760.6	1715.05		0.118018	0.469021	2.1321
140256	140256_e_gw_508_54_1	NA		3411.78	3995.99	109.241	126.015		0.0515625	0.031758	31.4882
188407	188407_estExt_GenewiseH_1_C_1210120	Hs21264318		12538.8	11915.2	7600.99	9352.38		0.115437	0.693277	1.44242
148668	148668_e_gw_2549_4_1	CG5735-PB		1875.87	1998.59	92.4053	107.076		0.0195362	0.0514863	19.4226
172038	172038_estExt_gwp_C_1990057	\N		8992.16	9717.9	5537.81	6686.09		0.0566266	0.653333	1.53061
136571	136571_e_gw_378_8_1	Synaptotagmin-6 (Synaptotagmin VI) (SytVI)		3977.04	4554.24	472.116	508.856		0.0477425	0.114985	8.69677
25012	25012_gw_74_74_1	UDP-Gal:betaGlcNAc beta 1,3-galactosyltransferase, polypeptide 1		5452.43	5650.17	10432.5	11210.5		0.0357865	1.94936	0.512988
238004	238004_estExt_fgenesh1_pg_C_30023	NA		84.3365	42.7665	957.477	1433.57		0.129667	18.8119	0.0531579
86027	86027_e_gw_12_162_1	calumenin		612.846	968.154	3475.95	3073.12		0.0120651	4.14236	0.241408
88314	88314_e_gw_18_342_1	Hs7661620		18721.6	14787.2	33218.9	42395.6		0.097241	2.25655	0.443154
191440	191440_estExt_GenewiseH_1_C_2060055	chaperonin containing TCP1, subunit 2 (beta)		4042.84	4736.25	8579.07	8454.59		0.0468857	1.94025	0.515397
238751	238751_estExt_fgenesh1_pg_C_80070	\N		18752.9	20740.3	13765.4	12567.9		0.0454744	0.666784	1.49974
239810	239810_estExt_fgenesh1_pg_C_200059	Hs22051007		202.842	331.337	862.345	764.769		0.0251888	3.04601	0.328299
237238	237238_estExt_fgenesh1_kg_C_1450004	similar to keratinocytes associated protein 2		9312.6	9502.9	5329.97	6054.17		0.0481323	0.605041	1.65278
186830	186830_estExt_GenewiseH_1_C_900036	translocating chain-associating membrane protein		30474.2	26694.9	14821.5	15970.8		0.0697382	0.538618	1.8566
228048	228048_fgenesh1_pm_scaffold_5000036	Hs12545395		14249.9	13580.8	7716.61	11062.8		0.214387	0.674773	1.48198
238399	238399_estExt_fgenesh1_pg_C_50179	NA		255.433	172.012	489.753	584.875		0.0374422	2.51407	0.397761
106073	106073_e_gw_80_307_1	Hand gene product		2221.96	1175.54	381.036	844.222		0.252013	0.360635	2.77289
66221	66221_gw_19_270_1	Hs11055982		12893.7	10713.9	1350.25	1664.67		0.0623185	0.12771	7.83025
173450	173450_estExt_gwp_C_2520045	exostoses (multiple) 1		5265.57	5797.65	3118.99	2175.81		0.0542077	0.478595	2.08945
174242	174242_estExt_gwp_C_2940076	similar to CG5805-PA		6362.55	6623.1	8942.84	8911.18		0.031643	1.3749	0.727324
129977	129977_e_gw_271_1_1	PC3-like endoprotease variant A precursor (SPC3)		5363.59	4683.21	3542.05	3487.58		0.139252	0.699688	1.42921
81249	81249_e_gw_4_10_1	Homeobox protein Hox-A3a		35177.3	30029	10496.8	13541.6		0.0342949	0.368651	2.71259
241736	241736_estExt_fgenesh1_pg_C_500079	Serine/threonine-protein kinase C		2426.85	2253.97	3734.22	3933.33		0.00825721	1.63808	0.610472
112178	112178_e_gw_110_76_1	CDC10 (cell division cycle 10, S.cerevisiae, homolog)		6510.5	6247.67	3326.04	3595.5		0.00414425	0.542519	1.84326
196982	196982_fgenesh1_pg_scaffold_4000062	Type I inositol-1,4,5-trisphosphate 5-phosphatase (5PTASE)		597.717	884.846	237.94	185.404		0.15875	0.285549	3.50203
224430	224430_fgenesh1_pg_scaffold_4713000001	7289287		988.781	1297.73	536.606	635.708		0.145941	0.51271	1.95042
163453	163453_estExt_gwp_C_400097	Hs5453814		1160	804.206	1873.28	1628.32		0.0839776	1.7827	0.560945
244570	244570_estExt_fgenesh1_pg_C_1270003	SWAP-70-like adapter of T-cells		649.788	709.244	1759.81	1969.97		0.0415669	2.74443	0.364374
122369	122369_e_gw_190_17_1	Hs11034849		653.803	1004.75	65.0605	112.285		0.142697	0.106928	9.35207
172607	172607_estExt_gwp_C_2180028	6-phosphofructo-2-kinase/fructose-2,6-biphosphatase 3 (6PF-2-K/Fru-2,6-P2ASE brain-type isozyme) (RB2K) [Includes: 6-phosphofructo-2-kinase | Fructose-2,6-bisphosphatase ]		4484.75	3763.26	2560.73	3064.98		0.110246	0.682068	1.46613
117546	117546_e_gw_147_24_1	\N		17572.9	18150.3	8152.2	11831.3		0.138931	0.559399	1.78763
156325	156325_e_gw_10143_3_1	similar to LIV-1 protein, estrogen regulated		771.757	647.98	230.847	409.522		0.0825763	0.451047	2.21706
210047	210047_fgenesh1_pg_scaffold_116000003	NA		1477.49	1188.05	2068.83	1980.11		0.107576	1.51899	0.65833
30840	30840_gw_1_52_1	HsM12232451		1142.75	1090.64	3133.65	2704.81		0.0717185	2.61417	0.382531
200840	200840_fgenesh1_pg_scaffold_24000054	platelet-activating factor acetylhydrolase, isoform Ib, gamma subunit 29kDa		6113.46	8294.03	4376.34	3762.58		0.192541	0.564909	1.7702
69041	69041_gw_55_217_1	CE23277		7244.97	4146.76	255.964	602.678		0.178321	0.0753741	13.2671
211581	211581_fgenesh1_pg_scaffold_140000023	similar to RIKEN cDNA D430033E09 | similar to mucosa associated lymphoid tissue lymphoma translocation protein 1		116.936	144.424	241.228	213.47		0.0384927	1.73974	0.574799
8123	8123_gw_4_11_1	Homeobox protein Hox-A1		41025.6	45950.8	19341.6	26563.3		0.0536671	0.527786	1.89471
114170	114170_e_gw_123_23_1	Cytochrome P450 3A24 (CYPIIIA24)		2050.72	4431.86	6364.23	9074.59		0.133156	2.38159	0.419888
83517	83517_e_gw_7_39_1	similar to KIAA1822 protein		1306.71	749.843	80.679	90.3273		0.182726	0.0831517	12.0262
128523	128523_e_gw_251_29_1	mitogen-activated protein kinase 8		7656.05	7438.86	4624.7	5058.9		0.0213196	0.641514	1.55881
186200	186200_estExt_GenewiseH_1_C_800243	Tubulin alpha-1 chain		13861	7393.17	24623.1	32748		0.0789659	2.69928	0.37047
99877	99877_e_gw_54_199_1	Carboxylesterase 3 precursor (Liver carboxylesterase 10) (Carboxyesterase ES-10) (pI 6.1 esterase) (ES-HVEL)		144.047	376.981	638.431	1056.19		0.167222	3.25245	0.307461
129727	129727_e_gw_269_14_1	TSPY-like 4		360.711	370.112	109.779	74.344		0.0301718	0.251939	3.96921
242858	242858_estExt_fgenesh1_pg_C_740019	Hs4505323		370.723	341.201	924.089	749.136		0.106671	2.35029	0.42548
210048	210048_fgenesh1_pg_scaffold_116000004	Mitotic spindle assembly checkpoint protein MAD2B (MAD2-like 2) (hREV7)		167.184	247.759	761.135	620.068		0.0451199	3.32866	0.300421
194103	194103_estExt_GenewiseH_1_C_3410009	Laforin (Lafora PTPase) (LAFPTPase)		531.103	550.364	1506.03	2052.68		0.137885	3.29064	0.303893
100670	100670_e_gw_58_199_1	Peroxisomal trans-2-enoyl-CoA reductase		5233.98	6225.72	7332.99	9948.71		0.239496	1.50804	0.663111
218758	218758_fgenesh1_pg_scaffold_364000010	Potassium voltage-gated channel subfamily D member 3 (Voltage-gated potassium channel subunit Kv4.3)		547.402	455.912	123.568	114.178		0.0730825	0.236961	4.22011
136943	136943_e_gw_386_16_1	chromosome 6 open reading frame 172		187.309	124.672	5643.01	8905.55		0.143301	46.6328	0.0214441
224190	224190_fgenesh1_pg_scaffold_4120000002	ADAMTS-9 precursor (A disintegrin and metalloproteinase with thrombospondin motifs 9) (ADAM-TS 9) (ADAM-TS9)		2658.67	2656.15	124.701	115.025		0.000557753	0.045105	22.1705
242118	242118_estExt_fgenesh1_pg_C_570049	hairy and enhancer of split 1 (Drosophila)		7074.73	4718.71	2938.26	2858		0.237967	0.491482	2.03466
210242	210242_fgenesh1_pg_scaffold_119000004	Hs7662180		4092.97	3927.57	2930.71	2621.37		0.0380869	0.692232	1.4446
206524	206524_fgenesh1_pg_scaffold_70000061	Hypothetical 17.1 kDa protein in PUR5 3'region		291.476	612.939	961.639	1218.52		0.0956888	2.41058	0.414838
224233	224233_fgenesh1_pg_scaffold_4209000001	cal:orf19.3329 sphingosine-1- phosphate phosphatase		328.072	515.484	123.216	125.659		0.194304	0.295031	3.38947
230370	230370_fgenesh1_pm_scaffold_176000002	tubulin, beta, 2		16017.5	13327.1	23114.4	31768.1		0.18359	1.87027	0.534682
80762	80762_e_gw_3_473_1	Cytochrome P450 1A1 (CYP1A1) (CYPIA1) (P450-C) (P450MT2) [Contains: Cytochrome P450MT2A | Cytochrome P450MT2B]		66.9941	51.9371	243.711	269.673		0.0126614	4.31665	0.231661
218646	218646_fgenesh1_pg_scaffold_358000012	7292844		885.206	705.746	42.1805	67.7885		0.0717542	0.0691215	14.4673
225860	225860_fgenesh1_pg_scaffold_13336000001	NA		122.539	97.2545	255.357	211.164		0.0616094	2.12254	0.471134
89846	89846_e_gw_22_4_1	Long-chain-fatty-acid--CoA ligase 1 (Long-chain acyl-CoA synthetase 1) (LACS 1) (Palmitoyl-CoA ligase)		372.192	250.913	421.503	540.462		0.184278	1.54382	0.647742
119329	119329_e_gw_161_107_1	RAS-related protein racA		117.323	130.418	1366.08	2234.02		0.161212	14.5317	0.0688152
238419	238419_estExt_fgenesh1_pg_C_50217	NA		600.708	469.773	33.3139	67.555		0.0696018	0.0942276	10.6126
238886	238886_estExt_fgenesh1_pg_C_90109	Putative HIF-prolyl hydroxylase PH-4 (Hypoxia-inducible factor prolyl 4-hydroxylase)		2601.28	2005.14	118.834	261.727		0.0753469	0.0826153	12.1043
167691	167691_estExt_gwp_C_920014	UDP-glucuronate decarboxylase 1		1130.67	1953.71	822.483	413.237		0.226281	0.400638	2.49602
112287	112287_e_gw_110_67_1	Hs22042026		127.66	97.3263	431.37	662.606		0.160382	4.86241	0.20566
208783	208783_fgenesh1_pg_scaffold_97000016	NA		1101.29	1305.9	950.711	701.329		0.148846	0.686293	1.4571
248786	248786_estExt_fgenesh1_pg_C_22940003	NA		10806.3	10281.7	7349.86	6579.98		0.0232671	0.660559	1.51387
245228	245228_estExt_fgenesh1_pg_C_1500052	predicted ATP-dependent DNA helicase PIF1-like		463.818	352.761	195.218	279.558		0.142762	0.58142	1.71993
117166	117166_e_gw_144_74_1	F-box only protein 11		6202.71	6902.27	3474.85	3029.75		0.0243081	0.496345	2.01473
243047	243047_estExt_fgenesh1_pg_C_780016	NA		2025.77	1809.67	627.663	1217.02		0.151057	0.480958	2.07919
200670	200670_fgenesh1_pg_scaffold_23000035	ddi:ng9112 FKBP-type peptidyl-prolyl cis-trans isomerase		19952.7	22307.5	6735.61	6766.59		0.0519766	0.319502	3.12987
216254	216254_fgenesh1_pg_scaffold_254000021	Hs20558378		303.759	243.453	597.65	775.606		0.10708	2.50955	0.398478
242845	242845_estExt_fgenesh1_pg_C_730080	NA		2919.62	2697.65	1771.69	1181.27		0.10592	0.525695	1.90224
244653	244653_estExt_fgenesh1_pg_C_1290042	NA		2354.08	3067.99	11142.5	19020.2		0.193752	5.56296	0.179761
161603	161603_estExt_gwp_C_220329	similar to hypothetical protein BC002942		4870.14	4562.5	2736.27	2141.48		0.041832	0.517115	1.93381
83918	83918_e_gw_8_63_1	rexo70		3711.61	4114.35	2509.62	3117.49		0.112047	0.719032	1.39076
196975	196975_fgenesh1_pg_scaffold_4000055	NA		181.529	219.28	442.895	542.689		0.0765332	2.45899	0.406672
39436	39436_gw_22_187_1	cAMP responsive element binding protein-like 2		1792.56	2011.61	9084.28	14841.5		0.17696	6.28935	0.158999
198924	198924_fgenesh1_pg_scaffold_12000147	CG31626 gene product from transcript CG31626-RA		352.246	317.43	217.781	179.602		0.0347896	0.593395	1.68522
221978	221978_fgenesh1_pg_scaffold_1182000002	similar to ENSANGP00000002840		2004.31	1802.6	6720.81	4209.44		0.213854	2.87116	0.348291
100691	100691_e_gw_58_181_1	\N		2549.21	2830.68	3997.61	3074.58		0.299584	1.31456	0.760711
4864	4864_gw_1520_3_1	Hs20476069		1481.08	1556.92	3004.4	3446.94		0.0747895	2.12355	0.47091
109857	109857_e_gw_97_29_1	LIM homeobox 1a		852.05	689.911	306.394	383.167		0.0765484	0.447197	2.23615
221433	221433_fgenesh1_pg_scaffold_765000003	NA		3329.46	3031.45	7781.6	7413.49		0.00346174	2.38882	0.418617
192736	192736_estExt_GenewiseH_1_C_2570029	Coatomer delta subunit (Delta-coat protein) (Delta-COP)		9362.79	9653.58	6322.22	6083.06		0.0037883	0.652347	1.53293
45324	45324_gw_219_71_1	predicetd K+ channel tetramerisation		555.652	693.995	1509.65	1900.25		0.0851602	2.72869	0.366476
3948	3948_gw_1654_1_1	PREDICTED: hypothetical protein		1398.7	1824.45	2568.58	3490.87		0.156942	1.87998	0.531922
242232	242232_estExt_fgenesh1_pg_C_590048	ddi:ng3591 no hits		796.184	675.887	419.445	258.835		0.0659941	0.460766	2.1703
240661	240661_estExt_fgenesh1_pg_C_320122	Mid-1-related chloride channel 1		1785.36	1665.37	5024.18	5379.09		0.0188092	3.0148	0.331697
241565	241565_estExt_fgenesh1_pg_C_470074	FSH primary response (LRPR1 homolog, rat) 1		1574.6	1535.22	1063.19	841.467		0.107061	0.612464	1.63275
248168	248168_estExt_fgenesh1_pg_C_4370010	Hs12408654		4271.37	5151.79	61.5225	96.5306		0.059949	0.0167728	59.6202
197894	197894_fgenesh1_pg_scaffold_7000177	Hs4503903		71.7312	69.7936	147.657	113.626		0.175255	1.8462	0.541652
5196	5196_gw_4153_1_1	solute carrier family 25 (mitochondrial carrier, brain), member 14		2132.61	2173.87	1630.7	1654.25		0.00599564	0.762791	1.31097
167	167_gw_273_2_1	Ring finger and WD repeat domain protein 2 (Ubiquitin ligase protein COP1) (Constitutive photomorphogenesis protein 1 homolog) (hCOP1)		1397.9	1318.72	3137.74	2679.41		0.0856508	2.14132	0.467001
199885	199885_fgenesh1_pg_scaffold_18000009	Pistil-specific extensin-like protein precursor (PELP)		571.358	526.811	2381.63	3311.17		0.126389	5.1839	0.192905
113662	113662_e_gw_119_69_1	Protein C20orf81 (Sarcoma antigen NY-SAR-23)		1572.16	1526.69	5924.3	5076.28		0.0673624	3.54989	0.281699
241642	241642_estExt_fgenesh1_pg_C_480095	Hs20536571		743.236	463.699	104.512	74.039		0.165347	0.147938	6.7596
11392	11392_gw_251_7_1	Hs19923796		4464.82	3316.26	5744.13	5613.24		0.193932	1.45961	0.685113
118618	118618_e_gw_154_7_1	xylosyltransferase 1		1515.24	939.94	857.818	733.837		0.365864	0.648283	1.54254
96243	96243_e_gw_42_101_1	Hs8923114		5143.42	4375.14	1679.93	2451.49		0.0385085	0.434039	2.30394
182009	182009_estExt_GenewiseH_1_C_330094	Hs8922619		15033.8	12513.5	10171.5	8963.37		0.139566	0.694618	1.43964
7413	7413_gw_4146_1_1	Hs8923114		5564.66	6122.72	1605.37	2338.78		0.0169698	0.337471	2.96322
240926	240926_estExt_fgenesh1_pg_C_370029	ddi:ng3285 no hits		4290.92	3196.59	2151.72	2835.44		0.21609	0.666064	1.50136
247626	247626_estExt_fgenesh1_pg_C_3250018	\N		5999.57	6265.36	4580.55	3698.38		0.115356	0.675009	1.48146
101975	101975_e_gw_62_163_1	Syntenin-1 (Syndecan binding protein 1) (Melanoma differentiation-associated protein 9) (MDA-9) (Scaffold protein Pbp1) (Pro-TGF-alpha cytoplasmic domain-interacting protein 18) (TACIP18)		9535.99	10599	33976.2	25016.2		0.14005	2.92984	0.341315
187212	187212_estExt_GenewiseH_1_C_970127	palmitoyl-protein thioesterase 1		2096.35	2743.63	3661.49	4294.3		0.0750819	1.64377	0.608359
183341	183341_estExt_GenewiseH_1_C_460321	phosphodiesterase 11A		881.004	1095.66	275.486	356.557		0.0704988	0.319753	3.12742
84004	84004_e_gw_8_160_1	DNA-3-methyladenine glycosylase (3-methyladenine DNA glycosidase) (ADPG) (3-alkyladenine DNA glycosylase) (N-methylpurine-DNA glycosirase)		2850.75	4702.38	7351.39	8005.86		0.11799	2.03323	0.491828
232345	232345_fgsh_est_C_scaffold_40000005	NA		1189.81	1468.07	2165.31	2641.87		0.0839838	1.80866	0.552897
9831	9831_gw_11610_6_1	Hs4505215		376.778	510.899	130.6	128.371		0.133719	0.291741	3.4277
221669	221669_fgenesh1_pg_scaffold_901000001	NA		426.134	419.643	152.09	230.714		0.105142	0.452606	2.20943
220986	220986_fgenesh1_pg_scaffold_619000001	acid phosphatase 2, lysosomal		132.43	147.601	79.4173	70.234		0.0298547	0.534409	1.87122
98570	98570_e_gw_50_142_1	Tyrosine kinase receptor CEK2 precursor		13325.4	11569.7	7568.74	5148.1		0.0644477	0.510818	1.95765
120225	120225_e_gw_168_7_1	Prolyl 4-hydroxylase alpha-1 subunit precursor (4-PH alpha-1) (Procollagen-proline,2-oxoglutarate-4-dioxygenase alpha-1 subunit)		701.885	483.142	239.035	233.695		0.189498	0.398919	2.50677
215088	215088_fgenesh1_pg_scaffold_218000008	Threonine dehydratase biosynthetic (Threonine deaminase)		419.43	698.482	1903.48	3419.84		0.210776	4.76184	0.210003
206277	206277_fgenesh1_pg_scaffold_68000006	NA		1739.99	2133.25	1371.77	1010.7		0.108753	0.61511	1.62572
16783	16783_gw_69_21_1	Protein phosphatase 1, regulatory subunit 3A (Protein phosphatase 1 glycogen-associated regulatory subunit) (Protein phosphatase type-1 glycogen targeting subunit) (RGL)		5715.4	5269.41	12830.7	9810.88		0.154867	2.06117	0.485161
102094	102094_e_gw_63_204_1	NA		9892.3	6817.86	2948.15	2834.87		0.174182	0.346078	2.88952
234466	234466_estExt_fgenesh1_pm_C_320009	NA		8053.19	4011.17	45.8882	55.2382		0.207427	0.00838225	119.3
99612	99612_e_gw_53_52_1	7291083		6648.64	4635.14	2373.64	1760.25		0.150617	0.366357	2.72958
149333	149333_e_gw_2938_3_1	chromosome 6 open reading frame 172		120.929	54.0991	1929.54	2561.99		0.0895977	25.6618	0.0389684
183365	183365_estExt_GenewiseH_1_C_460381	achalasia, adrenocortical insufficiency, alacrimia (Allgrove, triple-A)		613.447	594.451	536.208	389.452		0.301172	0.766339	1.3049
133070	133070_e_gw_315_17_1	TIA1 cytotoxic granule-associated RNA binding protein		9652.58	10163.6	4985.11	4281.27		0.00935318	0.467618	2.1385
201371	201371_fgenesh1_pg_scaffold_27000134	7300302		985.051	686.023	506.17	660.03		0.310206	0.697875	1.43292
10072	10072_gw_164_3_1	Serologically defined colon cancer antigen 1		1699.1	1540.89	2559.84	2644.22		0.0196406	1.6062	0.622589
177063	177063_estExt_GenewiseH_1_C_10523	Histamine H2 receptor (H2R) (Gastric receptor I)		1400.92	1038.54	252.793	422.89		0.0854692	0.27698	3.61036
183962	183962_estExt_GenewiseH_1_C_530042	Frizzled 5 precursor (Frizzled-5) (Fz-5) (Xfz5)		31197.1	22014.3	11752.9	8311.31		0.138703	0.377066	2.65206
197793	197793_fgenesh1_pg_scaffold_7000076	proline-rich protein family		2642.57	2560.73	3083.29	3095.72		0.04854	1.18752	0.842091
147317	147317_e_gw_1957_1_1	Heme carrier protein 1		438.135	613.12	707.98	895.735		0.164867	1.52552	0.655512
25797	25797_gw_85_81_1	Zinc metalloproteinase nas-13 precursor (Nematode astacin 13)		320.46	393.822	170.784	292.532		0.246045	0.648645	1.54167
85800	85800_e_gw_12_98_1	Hypothetical ANK-repeat protein RP714		1536.43	1075.62	2415.05	2501.7		0.115694	1.88233	0.531256
35272	35272_gw_11_144_1	Hs17439329		750.425	1567.35	58.4562	29.5869		0.223202	0.037986	26.3255
42330	42330_gw_233_134_1	Prespore vesicle protein precursor (PSV)		251.58	186.034	804.894	1141.49		0.128928	4.44773	0.224834
106372	106372_e_gw_81_70_1	Thrombospondin-1 precursor		251.062	417.143	89.5131	101.53		0.21166	0.285905	3.49766
159727	159727_estExt_gwp_C_90480	\N		686.002	836.962	1698.36	2160.27		0.0983168	2.53363	0.39469
19096	19096_gw_217_35_1	NA		3254.25	2928.57	542.716	771.707		0.00977315	0.212593	4.70383
236593	236593_estExt_fgenesh1_kg_C_280002	NA		4604.31	4187.39	2541.42	2973.89		0.0321038	0.627332	1.59405
100082	100082_e_gw_55_165_1	Hs5032219		1480.21	764.902	38.7379	49.7669		0.203814	0.039421	25.3672
232646	232646_fgsh_est_C_scaffold_67000013	NA		12911.9	8664.59	3235.68	4421.21		0.167793	0.354872	2.81792
212280	212280_fgenesh1_pg_scaffold_153000006	Tripartite motif protein 56		81.0764	81.5286	358.143	386.406		0.0308527	4.57888	0.218394
134187	134187_e_gw_332_25_1	expressed protein		148.096	162.365	946.879	1169.42		0.0770028	6.81665	0.1467
82617	82617_e_gw_6_381_1	NA		6775.48	7386.8	1896.72	2644.09		0.0112605	0.320628	3.11888
96391	96391_e_gw_42_175_1	7297653		5974.84	6021.19	1892.83	2350.06		0.0357108	0.353691	2.82732
196090	196090_fgenesh1_pg_scaffold_1000021	7292215_2		1117.59	1861.72	208.005	119.693		0.169909	0.109991	9.09161
125727	125727_e_gw_223_71_1	\N		355.524	223.584	487.249	461.006		0.207492	1.63744	0.610709
88731	88731_e_gw_19_198_1	Translocation protein SEC63 homolog		10186.6	11613.7	8254.8	5735.72		0.145791	0.64176	1.55822
98857	98857_e_gw_51_41_1	nucleobindin 2a		19415.8	20378.4	29575.8	24803.8		0.189759	1.36652	0.731786
131035	131035_e_gw_289_69_1	7292401		1470.45	2297.3	9032.38	8031.38		0.0105682	4.5289	0.220804
246930	246930_estExt_fgenesh1_pg_C_2550020	NA		1560.56	769.81	82.5331	72.9219		0.221957	0.0667084	14.9906
210610	210610_fgenesh1_pg_scaffold_124000054	F-box only protein 4		4301.58	6320.33	11330.2	16444.4		0.148705	2.61484	0.382432
238509	238509_estExt_fgenesh1_pg_C_60086	NA		4330.9	4069.13	6660.91	9321.53		0.211963	1.90267	0.525578
98008	98008_e_gw_48_51_1	Alpha-(1,3)-fucosyltransferase (Galactoside 3-L-fucosyltransferase) (Fucosyltransferase 4) (FUCT-IV) (Fuc-TIV)		920.527	1012.11	365.687	424.896		0.014933	0.40907	2.44457
134833	134833_e_gw_346_37_1	zinc finger protein 36, C3H type-like 2		17296.1	11033.4	2448.96	3664.91		0.164018	0.215813	4.63364
247148	247148_estExt_fgenesh1_pg_C_2720019	NA		8094.8	6626.78	2521.14	2870.92		0.0850737	0.366269	2.73023
247638	247638_estExt_fgenesh1_pg_C_3290002	similar to MECT1 protein		403.639	356.201	166.933	180.716		0.0553509	0.457529	2.18565
104653	104653_e_gw_73_177_1	P2X purinoceptor 4 (ATP receptor) (P2X4) (Purinergic receptor)		5350.64	5246.13	13532.3	11330.3		0.0968635	2.34625	0.426212
239660	239660_estExt_fgenesh1_pg_C_170164	PREDICTED: sphingomyelin phosphodiesterase, acid-like 3B-like		2220.63	1386.52	3772.06	5066.15		0.0951448	2.45018	0.408132
237777	237777_estExt_fgenesh1_pg_C_10178	NA		1431.83	2042.34	2430.91	2585.6		0.223446	1.44395	0.692546
238707	238707_estExt_fgenesh1_pg_C_70217	Probable alpha-ketoglutarate-dependent hypophosphite dioxygenase		2568.45	2049.57	2635.45	3400.37		0.280849	1.30702	0.765102
211141	211141_fgenesh1_pg_scaffold_133000013	Hs13994353		3170.62	3087.69	7198	4844.88		0.245598	1.9243	0.519669
36017	36017_gw_12_197_1	CD151 antigen		1748.65	1436.4	661.393	648.772		0.104591	0.411348	2.43103
244697	244697_estExt_fgenesh1_pg_C_1310033	Hs17489549		3465.29	2640.83	1762.35	1652.04		0.183863	0.559176	1.78835
200922	200922_fgenesh1_pg_scaffold_24000136	glutamate receptor, metabotropic 3		318.638	427.567	149.15	122.316		0.126978	0.363795	2.7488
144377	144377_e_gw_1028_2_1	similar to expressed sequence C87860		4671.9	3746.37	6276.44	6673.16		0.089434	1.53827	0.65008
223019	223019_fgenesh1_pg_scaffold_2178000001	Pancreatic secretory granule membrane major glycoprotein GP2 precursor (Pancreatic zymogen granule membrane protein GP-2)		24519.8	26852.6	32255.9	33040.6		0.0797627	1.27104	0.786755
230093	230093_fgenesh1_pm_scaffold_138000011	gamma-aminobutyric acid (GABA) A receptor, beta 4		209.998	192.427	73.9779	146.328		0.225441	0.547446	1.82666
233401	233401_fgsh_est_C_scaffold_211000002	NA		10588.4	10566.3	7342.76	6276.9		0.0893419	0.643813	1.55325
219841	219841_fgenesh1_pg_scaffold_445000005	NA		4427.96	4599.01	2887.11	1981.48		0.126335	0.539339	1.85412
243654	243654_estExt_fgenesh1_pg_C_940018	NA		10859.5	11829.4	7254.87	5627.21		0.0532129	0.567771	1.76127
178222	178222_estExt_GenewiseH_1_C_50624	Rho-related BTB domain containing 3		1679.52	905.695	7461.32	12290.4		0.166968	7.64025	0.130886
122473	122473_e_gw_190_114_1	Myc I protein (C-Myc I)		25882	26620.5	15688.3	18085.6		0.0607472	0.643282	1.55453
26355	26355_gw_65_100_1	interferon, gamma-inducible protein 30		9018.53	12147.5	212.279	168.719		0.0950684	0.0180005	55.5542
97556	97556_e_gw_46_88_1	NA		2229.73	2927.18	781.069	636.995		0.105779	0.274984	3.63658
156476	156476_e_gw_10902_1_1	Hs20539546		3950.65	2170.82	490.272	453.685		0.21066	0.154204	6.48491
236741	236741_estExt_fgenesh1_kg_C_460009	NA		9885.53	10034	5871.36	7060.23		0.102896	0.64919	1.54038
167250	167250_estExt_gwp_C_840197	NA		4905.19	4214.17	21454.4	18472.2		0.0504197	4.37822	0.228403
97363	97363_e_gw_46_129_1	CG12858 gene product		944.785	771.944	542.549	408.016		0.0792393	0.553707	1.80601
248779	248779_estExt_fgenesh1_pg_C_20930001	CG31556		228.117	160.957	666.165	462.782		0.143281	2.90163	0.344634
131775	131775_e_gw_300_3_1	7301138		1448.68	1677.24	2327.56	2844.89		0.115946	1.6547	0.60434
91794	91794_e_gw_28_153_1	Sodium/calcium exchanger 2 precursor (Na(+)/Ca(2+)-exchange protein 2)		769.764	520.596	1437.9	1179.23		0.0662363	2.02822	0.493043
122225	122225_e_gw_188_62_1	\N		12706.7	16230.9	9513.81	7114.01		0.117645	0.574609	1.74031
85822	85822_e_gw_12_407_1	Thioredoxin domain-containing protein 12 precursor (Thioredoxin-like protein p19) (Endoplasmic reticulum protein ERp19) (hTLP19)		7150.74	14385.2	80.4389	61.3415		0.207587	0.00658342	151.897
200918	200918_fgenesh1_pg_scaffold_24000132	predicted Rhodopsin-like GPCR superfamily		715.461	448.93	195.745	205.458		0.213497	0.34456	2.90225
189522	189522_estExt_GenewiseH_1_C_1440104	Hs13376212		5267.73	7054.62	2737.25	2891.74		0.163788	0.456812	2.18909
239279	239279_estExt_fgenesh1_pg_C_130121	Hs21489973		2492.89	1850.84	1295.89	907.736		0.12935	0.507311	1.97118
241974	241974_estExt_fgenesh1_pg_C_540061	NA		2413.29	2093.47	2855.65	3416.56		0.142527	1.39173	0.718528
61533	61533_gw_183_72_1	At1g09000		238.894	205.998	373.252	362.606		0.0509792	1.65401	0.60459
91543	91543_e_gw_27_73_1	Mitogen-activated protein kinase 6 (Extracellular signal-regulated kinase 3) (ERK-3)		24822.2	26333.3	40855.5	39996.1		0.00870256	1.58051	0.632708
239805	239805_estExt_fgenesh1_pg_C_200042	similar to sulfide quinone reductase-like		1222.29	1447.98	559.237	930.458		0.138173	0.557881	1.7925
243102	243102_estExt_fgenesh1_pg_C_790066	NA		5216.02	3786.55	8567.68	6452.06		0.159818	1.66838	0.599383
224649	224649_fgenesh1_pg_scaffold_5332000001	7290738		6178.9	6609.92	4392.01	4387.84		0.0681609	0.686525	1.45661
159109	159109_estExt_gwp_C_60273	A/G-specific adenine DNA glycosylase (MutY homolog) (mMYH)		4133.99	4265.39	2540.08	2005.56		0.0733394	0.541187	1.84779
241186	241186_estExt_fgenesh1_pg_C_410055	NA		1695.73	853.262	81.3655	159.485		0.220263	0.0944885	10.5833
58645	58645_gw_111_110_1	predicted hypotethical protein		2192.3	3267.13	1603.59	1510.49		0.271545	0.570405	1.75314
205899	205899_fgenesh1_pg_scaffold_64000022	similar to RIKEN cDNA 8030446C20		51.2208	62.6486	189.434	202.519		0.00418625	3.44213	0.290518
240962	240962_estExt_fgenesh1_pg_C_370103	Eukaryotic translation elongation factor 1 epsilon-1 (Multisynthetase complex auxiliary component p18) (Elongation factor p18)		9292.25	10550	1462.05	2726.05		0.0127291	0.21107	4.73777
243405	243405_estExt_fgenesh1_pg_C_880040	NA		8206.15	4212.68	664.186	973.609		0.224065	0.13188	7.58265
174458	174458_estExt_gwp_C_3070053	calumenin		2799.24	2012.95	354.97	434.505		0.119874	0.164057	6.09543
110663	110663_e_gw_101_93_1	ddi:ng11171 telomerase protein component 1		886.053	1000.68	2333.05	2970.47		0.108416	2.81096	0.355751
238889	238889_estExt_fgenesh1_pg_C_90114	NA		464.334	548.495	75.1382	101.684		0.0451326	0.174583	5.72794
211916	211916_fgenesh1_pg_scaffold_146000015	NA		177.923	145.052	362.022	398.55		0.0128049	2.3549	0.424647
247415	247415_estExt_fgenesh1_pg_C_3010007	NA		341.895	329.602	102.567	92.7055		0.0014026	0.290801	3.43878
2616	2616_gw_842_1_1	similar to hypothetical protein UNB487		385.314	479.503	248.342	95.044		0.12507	0.397062	2.5185
102865	102865_e_gw_66_56_1	\N		6073.64	5808.23	7810.46	8050.71		0.00827834	1.3349	0.749117
247088	247088_estExt_fgenesh1_pg_C_2680029	Nucleolar complex protein 2 homolog (NOC2 protein homolog)		4185.03	3717.7	5865.19	5884.79		0.0765016	1.48683	0.672574
204381	204381_fgenesh1_pg_scaffold_50000065	Severin		130.853	91.3976	35.6594	49.1041		0.149061	0.381387	2.62201
191841	191841_estExt_GenewiseH_1_C_2180085	peptidylprolyl isomerase B		24433.4	26669.1	7071.72	11457.6		0.0443578	0.362592	2.75792
246073	246073_estExt_fgenesh1_pg_C_1950016	NA		595.245	301.805	2488.21	2509.69		0.0444198	5.57148	0.179486
215218	215218_fgenesh1_pg_scaffold_221000017	Rhophilin-2 (GTP-Rho binding protein 2) (76 kDa RhoB effector protein) (p76RBE)		1350.13	1605.22	577.439	755.967		0.0438725	0.451184	2.21639
151177	151177_e_gw_3987_1_1	myosin Va		4311.43	5284.13	3117.54	2095.54		0.0901654	0.54328	1.84067
219826	219826_fgenesh1_pg_scaffold_444000007	Nucleoside diphosphate-linked moiety X motif 8, mitochondrial precursor (Nudix motif 8)		1242.9	1313.58	2703.99	3311.85		0.10688	2.35317	0.424958
107690	107690_e_gw_87_98_1	Tetratricopeptide repeat protein 6 (TPR repeat protein 6)		912.219	691.082	1867.5	1874.82		0.0653188	2.33414	0.428424
94276	94276_e_gw_35_152_1	Transformer-2 protein homolog (TRA-2 alpha)		21031.7	18344.7	30856.9	27901.9		0.0406487	1.49224	0.670136
232963	232963_fgsh_est_C_scaffold_108000001	NA		8134.08	8443.18	6633.35	5347.6		0.157558	0.722734	1.38363
238047	238047_estExt_fgenesh1_pg_C_30078	Hypothetical protein		1097.43	1743.92	2254.57	2850.21		0.124323	1.7966	0.556605
81294	81294_e_gw_4_29_1	Golgi apparatus protein 1 precursor (Cysteine-rich fibroblast growth factor receptor)		10956.2	9175.21	4919.37	7228.89		0.119304	0.603447	1.65715
138027	138027_e_gw_420_43_1	Retrovirus-related Pol polyprotein from type I retrotransposable element R1 [Contains: Reverse transcriptase | Endonuclease]		1392.98	1522.6	779.578	1005.74		0.0727528	0.61234	1.63308
56135	56135_gw_264_38_1	Lactadherin precursor (Milk fat globule-EGF factor 8) (MFG-E8) (O-acetyl GD3 ganglioside synthase) (AGS) (MFGM)		714.087	1024.82	64.8955	69.7003		0.121726	0.0774024	12.9195
240155	240155_estExt_fgenesh1_pg_C_250087	similar to Anillin		7169.06	5022.99	2568.02	2544.31		0.187335	0.419317	2.38483
239529	239529_estExt_fgenesh1_pg_C_160036	Sequestosome-1 (Phosphotyrosine-independent ligand for the Lck SH2 domain of 62 kDa) (Ubiquitin-binding protein p62) (EBI3-associated protein of 60 kDa) (p60) (EBIAP)		1121.05	2283.29	19216.8	20916.1		0.00530179	11.7888	0.0848265
6652	6652_gw_616_17_1	Histone H2A		1095.17	955.157	760.161	808.911		0.150433	0.76528	1.30671
238312	238312_estExt_fgenesh1_pg_C_50024	Hs4557663		8573.65	11968.4	17116.6	15340.5		0.126302	1.58003	0.632897
214641	214641_fgenesh1_pg_scaffold_205000038	NA		7956.41	6577.07	5734.92	4056.27		0.165516	0.673699	1.48434
173851	173851_estExt_gwp_C_2710054	zinc finger protein 85 (HPF4, HTF1)		733.16	598.952	200.371	271.904		0.0529372	0.354531	2.82063
212635	212635_fgenesh1_pg_scaffold_159000029	Hs17459598		5028.74	4578.7	3733.14	3492.4		0.0698693	0.752078	1.32965
247147	247147_estExt_fgenesh1_pg_C_2720018	NA		17905.9	8674.41	2116.38	2769.71		0.254714	0.183824	5.43999
209365	209365_fgenesh1_pg_scaffold_105000011	kelch-like protein C3IP1		441.526	279.085	2371.87	3344.45		0.114495	7.9326	0.126062
13054	13054_gw_133_10_1	nei endonuclease VIII-like 1		2111	2420.24	7732.73	6758.16		0.0434662	3.19799	0.312696
212561	212561_fgenesh1_pg_scaffold_158000012	E2F transcription factor 2		18785.7	16486	10599.4	10290.6		0.0959961	0.592259	1.68845
60648	60648_gw_29_180_1	notch homolog 3		237.209	347.019	51.2676	64.0576		0.142365	0.197398	5.06591
239607	239607_estExt_fgenesh1_pg_C_170035	New-glue protein 3 precursor (NG-3)		2407.8	1980.44	126.078	225.794		0.055492	0.0801853	12.4711
247210	247210_estExt_fgenesh1_pg_C_2780039	Centaurin-beta 2 (Cnt-b2)		469.152	337.443	186.634	360.087		0.362542	0.677813	1.47533
193946	193946_estExt_GenewiseH_1_C_3220015	suppressor of ypt1		6239.7	7761.59	4871.08	5628.91		0.219895	0.74993	1.33346
236282	236282_estExt_fgenesh1_kg_C_20001	\N		250.244	243.298	32.012	63.9581		0.0421259	0.194452	5.14266
35888	35888_gw_29_84_1	UDP-Gal:betaGlcNAc beta 1,3-galactosyltransferase, polypeptide 1		2029.07	2175.46	137.125	270.153		0.00281765	0.0968665	10.3235
126044	126044_e_gw_227_62_1	retinoschisis 1 homolog (human)		605.589	565.966	153.409	160.232		0.025182	0.267714	3.73533
12808	12808_gw_315_15_1	NA		1186.98	871.593	640.588	765.796		0.257175	0.683184	1.46374
99210	99210_e_gw_52_297_1	Phospholipase A2		67.4947	47.6287	83.9245	110.325		0.148469	1.68731	0.592658
125819	125819_e_gw_223_23_1	muscle, skeletal, receptor tyrosine kinase		4377.89	2758.23	1209.45	1348.3		0.214275	0.358422	2.79001
238821	238821_estExt_fgenesh1_pg_C_80235	Chibby protein (PIGEA-14) (Cytosolic leucine-rich protein)		2736.04	2418.33	4851.88	6206.61		0.128369	2.14546	0.466101
78932	78932_e_gw_1_64_1	USP6 N-terminal like		3391.66	3546.85	1840.84	1371.36		0.0572775	0.462952	2.16005
200471	200471_fgenesh1_pg_scaffold_21000156	7298751		375.814	226.92	38.0193	48.8857		0.177257	0.144185	6.93555
50821	50821_gw_152_83_1	Tissue alpha-L-fucosidase precursor (Alpha-L-fucosidase I) (Alpha-L-fucoside fucohydrolase)		3266.54	3861.61	1184.53	1508.98		0.0414053	0.37787	2.64641
94726	94726_e_gw_37_47_1	phosphodiesterase 10A		1770.01	1491.95	822.457	895.817		0.0956653	0.526761	1.89839
212117	212117_fgenesh1_pg_scaffold_149000062	NA		11139.2	9720.49	4670.78	4176.97		0.0512378	0.424156	2.35762
101662	101662_e_gw_61_41_1	guanine nucleotide exchange factor for Rap1		5562.74	7670.56	2543.96	2429.65		0.158156	0.37584	2.6607
245175	245175_estExt_fgenesh1_pg_C_1480039	ddi:ng6576 hypothetical protein		1562.49	1670.43	89.1581	74.7218		0.0201869	0.050691	19.7273
232972	232972_fgsh_est_C_scaffold_109000005	NA		5744.95	7321.51	11861.5	8580.26		0.227366	1.56445	0.639204
233975	233975_estExt_fgenesh1_pm_C_40038	Hs11641247		2882.61	2769.14	597.705	863.534		0.0189514	0.258546	3.86778
243051	243051_estExt_fgenesh1_pg_C_780027	Inositol hexaphosphate kinase 1 (InsP6 kinase 1) (Inositol hexakisphosphate kinase 1)		1600.05	1583.83	659.341	721.755		0.0150115	0.433777	2.30533
179752	179752_estExt_GenewiseH_1_C_140043	cytochrome B5 (cytb5)		1071.91	989.896	2013.42	3237.82		0.232036	2.54691	0.392632
84810	84810_e_gw_10_39_1	Hs21450820		7369.37	6878.28	8198.33	9360.29		0.176865	1.23239	0.811434
220240	220240_fgenesh1_pg_scaffold_489000010	NA		1217.27	1212.98	655.069	808.323		0.0998536	0.602156	1.6607
148507	148507_e_gw_2440_4_1	calcium-independent alpha-latrotoxin receptor homolog 3		4929.29	5484.05	19847	18300.1		0.0197311	3.66328	0.272979
199332	199332_fgenesh1_pg_scaffold_14000097	NA		238.866	158.038	698.138	888.811		0.0656254	3.99832	0.250105
172704	172704_estExt_gwp_C_2210017	Hs19923983		4153.13	5961.12	9805.64	11605.3		0.0474002	2.11691	0.472386
208956	208956_fgenesh1_pg_scaffold_99000031	predicted Ring finger/ zinc finger protein		174.2	131.228	743.069	1060.69		0.127601	5.90567	0.169329
241276	241276_estExt_fgenesh1_pg_C_430028	NA		515.079	299.266	51.639	49.6517		0.187074	0.124383	8.03968
197770	197770_fgenesh1_pg_scaffold_7000053	NA		86.6955	187.83	452.708	391.043		0.0582676	3.07348	0.325364
39596	39596_gw_33_191_1	7304378		18968.9	15834.5	6032.43	9503.52		0.0551302	0.446392	2.24019
245501	245501_estExt_fgenesh1_pg_C_1630050	NA		208.089	180.718	1282.66	1231.46		0.00311503	6.46624	0.154649
105055	105055_e_gw_75_81_1	vis gene product from transcript CG8821-RA		11435.8	10664.4	7501.19	8721.04		0.0728781	0.73403	1.36234
238501	238501_estExt_fgenesh1_pg_C_60075	Tumor differentially expressed protein 2 (Tumor differentially expressed 1 protein-like) (Membrane protein TMS-2) (Axotomy-induced glyco/Golgi protein 2)		794.087	990.996	96.5425	60.7903		0.0687548	0.0881375	11.3459
7669	7669_gw_3798_1_1	Kelch-like protein 18		2911.77	1866.47	307.886	287.937		0.155802	0.124695	8.01956
182635	182635_estExt_GenewiseH_1_C_390290	similar to RIKEN cDNA C730036B01		5496.48	5136.94	2980.82	4334.51		0.228926	0.687957	1.45358
122321	122321_e_gw_189_5_1	acid phosphatase 2, lysosomal		849.254	1355.68	369.545	482.954		0.214576	0.386633	2.58643
157078	157078_e_gw_14289_2_1	Six4		3367.81	1754.85	774.763	997.681		0.280766	0.346	2.89017
18413	18413_gw_287_15_1	tripartite motif protein 2-like		129.091	146.891	725.35	773.669		0.0123905	5.43158	0.184108
246971	246971_estExt_fgenesh1_pg_C_2590011	predicted protein		41.8993	64.2356	252.793	267.13		0.00771957	4.8987	0.204136
215519	215519_fgenesh1_pg_scaffold_230000011	Drosophila dappled/ vertebrate TRipartite Motif protein related | B-box zinc finger, Filamin and NHL repeat containing protein (123.8 kD) (lin-41)		3515.3	4067.49	55.7732	40.561		0.0467181	0.0127043	78.7134
204006	204006_fgenesh1_pg_scaffold_47000065	CG9953-PA		100.189	126.348	665.189	457.131		0.140555	4.95422	0.201848
127140	127140_e_gw_235_32_1	Hs7656985		6328.38	3718.94	573.75	503.079		0.179987	0.107176	9.33047
125711	125711_e_gw_222_49_1	UDP-Gal:betaGlcNAc beta 1,3-galactosyltransferase, polypeptide 1		1172.19	1381.03	64.0292	85.4251		0.0529064	0.0585356	17.0836
147953	147953_e_gw_2198_1_1	NA		21110.3	18256.4	10605.5	13016.5		0.0544926	0.600051	1.66652
161489	161489_estExt_gwp_C_220024	Zinc finger DHHC domain containing protein 6 (H4 homolog)		1379.76	1396.42	809.298	809.649		0.00913371	0.583157	1.7148
224981	224981_fgenesh1_pg_scaffold_6942000001	Hs4758652		283.837	310.484	733.587	564.323		0.142981	2.18386	0.457906
132277	132277_e_gw_307_48_1	CG6236-PA		23483.6	17612.2	5089.89	10264		0.0830383	0.373613	2.67657
8880	8880_gw_2581_1_1	NA		648.59	307.875	131.749	54.8245		0.252452	0.195066	5.12648
197278	197278_fgenesh1_pg_scaffold_5000084	NA		634.152	434.43	748.859	905.273		0.154524	1.54797	0.646007
29671	29671_gw_51_137_1	sprouty homolog 2 (Drosophila)		16971.3	12658.5	4325.6	4713.63		0.12902	0.305072	3.27791
247877	247877_estExt_fgenesh1_pg_C_3700004	Hs18543827		1966.82	2651.99	107.02	78.2684		0.0971182	0.0401159	24.9277
139747	139747_e_gw_485_16_1	similar to Nit protein 2		8861.35	9713.67	4323.79	3643.77		0.0121508	0.42894	2.33133
229259	229259_fgenesh1_pm_scaffold_63000016	procollagen, type XI, alpha 2		9440.53	7914.04	3363.93	3948.81		0.0657025	0.421373	2.3732
125604	125604_e_gw_221_27_1	Abhydrolase domain containing protein 5		1596.19	1605.22	3777.63	3140.82		0.107961	2.16107	0.462735
166966	166966_estExt_gwp_C_800235	similar to Rfc3 protein		9353.88	9485.68	5505.07	7502.5		0.208753	0.690439	1.44835
81712	81712_e_gw_4_330_1	similar to hypothetical protein FLJ40362		531.847	823.02	60.1151	41.7558		0.14414	0.0751888	13.2998
2463	2463_gw_1264_1_1	Beta-1,3-galactosyltransferase 5 (Beta-1,3-GalTase 5) (Beta3Gal-T5) (b3Gal-T5) (UDP-galactose:beta-N-acetylglucosamine beta-1,3-galactosyltransferase 5) (UDP-Gal:beta-GlcNAc beta-1,3-galactosyltransferase 5) (Beta-3-Gx-T5)		9853.89	8471.52	4672.31	4848.98		0.094677	0.519567	1.92468
106360	106360_e_gw_81_106_1	AE binding protein 1		124.211	254.758	66.8808	71.2142		0.315913	0.364396	2.74427
217116	217116_fgenesh1_pg_scaffold_284000017	NA		257.745	242.149	182.82	189.342		0.0464019	0.744484	1.34321
43460	43460_gw_106_111_1	Homeobox protein CHX10 (Ceh-10 homeodomain containing homolog)		3925.88	2918.6	90.4297	118.229		0.0956905	0.0304857	32.8022
165815	165815_estExt_gwp_C_650150	Hs18201892		9216.9	11589.4	2348.52	2173.29		0.0906095	0.217329	4.60132
153425	153425_e_gw_6152_1_1	Loss of heterozygosity 11 chromosomal region 2 gene A protein homolog		170.496	538.152	2472.37	3567.01		0.10158	8.5224	0.117338
8097	8097_gw_8_12_1	HISTONE H1-DELTA		6335.66	4341.54	1915.85	1919.94		0.180557	0.35925	2.78357
223602	223602_fgenesh1_pg_scaffold_3041000001	NA		2330.13	2937.28	3590.58	4898.77		0.205533	1.61168	0.620472
238783	238783_estExt_fgenesh1_pg_C_80122	Glycogenin gene product from transcript CG9480-RB		1109.37	1393.49	1791.63	1434.57		0.259876	1.28901	0.77579
152657	152657_e_gw_5165_1_1	mRNA decapping enzyme		5888.39	5580.93	4573.2	4327.5		0.0255276	0.776044	1.28859
224144	224144_fgenesh1_pg_scaffold_4026000001	NA		673.493	1033.12	730.841	369.807		0.356431	0.644933	1.55055
92175	92175_e_gw_29_1_1	Hs20986519		11102.2	10904.3	6980.71	7238.68		0.00239536	0.646144	1.54764
219320	219320_fgenesh1_pg_scaffold_398000006	TPR repeat-containing protein KIAA1043		4471.64	3335.46	10070.7	7924.56		0.0822993	2.30499	0.433841
7643	7643_gw_2078_2_1	Neuropilin-2 precursor (Vascular endothelial cell growth factor 165 receptor 2)		3827.23	3533.86	791.99	623.5		0.00814091	0.192293	5.20039
246414	246414_estExt_fgenesh1_pg_C_2160044	\N		11327	13105	21107.3	22605.6		0.0154711	1.78917	0.558918
240209	240209_estExt_fgenesh1_pg_C_260029	deleted in lung and esophageal cancer 1		965.841	620.843	1129.58	1376.66		0.175592	1.57954	0.633094
238893	238893_estExt_fgenesh1_pg_C_90126	\N		3032.36	1529.47	5036.08	3323.51		0.239565	1.83251	0.5457
62471	62471_gw_44_212_1	ventral veins lacking		1291.57	729.772	119.344	130.557		0.195388	0.123631	8.08856
32224	32224_gw_7_84_1	7291835		523.745	794.216	214.446	280.93		0.185759	0.375866	2.66052
244785	244785_estExt_fgenesh1_pg_C_1330054	NA		3854.17	2693.61	2569.47	2291.45		0.374122	0.742377	1.34702
248773	248773_estExt_fgenesh1_pg_C_20140001	NA		12573	6344.65	1636.15	1937.15		0.244799	0.188887	5.29417
179157	179157_estExt_GenewiseH_1_C_110085	similar to polydom protein		1227.81	646.958	58.9388	119.685		0.206784	0.0952779	10.4956
99708	99708_e_gw_54_27_1	Extracellular calcium-sensing receptor (CaSR) (Parathyroid Cell calcium-sensing receptor)		61.2143	44.1216	443.883	392.397		0.0283118	7.93917	0.125958
216187	216187_fgenesh1_pg_scaffold_252000012	Glutathione S-transferase (GST class-pi)		459.986	466.541	1318.03	1746.74		0.125901	3.3078	0.302315
13490	13490_gw_170_13_1	galactose-3-O-sulfotransferase 1		2714.49	4393.36	315.003	310.048		0.161321	0.0879381	11.3716
90768	90768_e_gw_25_212_1	Retrovirus-related Pol polyprotein from type I retrotransposable element R1 [Contains: Reverse transcriptase | Endonuclease]		1966.11	1967.22	1372.81	1754.19		0.28126	0.795001	1.25786
101218	101218_e_gw_60_121_1	Hs14670383		2110.88	2429.57	1072.45	1207.77		0.055402	0.502201	1.99124
50112	50112_gw_62_157_1	Aminopeptidase N (rAPN) (Alanyl aminopeptidase) (Microsomal aminopeptidase) (CD13) (Aminopeptidase M) (APM) (Kidney Zn peptidase) (KZP)		1098.69	1943.03	133.298	53.3948		0.18032	0.0613774	16.2926
127863	127863_e_gw_243_23_1	Tetratricopeptide repeat protein 13 (TPR repeat protein 13)		2155.48	2832.68	3075.17	3263.45		0.278994	1.27073	0.786947
225381	225381_fgenesh1_pg_scaffold_8393000001	Loss of heterozygosity 11 chromosomal region 2 gene A protein homolog		44.8757	92.3237	170.616	180.048		0.128017	2.55587	0.391256
213293	213293_fgenesh1_pg_scaffold_173000029	CE15489		1335.88	1133.09	2011.14	3349.11		0.269956	2.17104	0.460608
211198	211198_fgenesh1_pg_scaffold_133000070	Agmatinase, mitochondrial precursor (Agmatine ureohydrolase) (AUH)		2269	2346.66	3557	3833.49		0.0477335	1.60118	0.62454
199556	199556_fgenesh1_pg_scaffold_16000006	\N		749.17	953.285	548.115	657.615		0.202754	0.70823	1.41197
121810	121810_e_gw_183_45_1	suppressor of cytokine signaling 5		1010.8	1410.5	576.486	580.356		0.194882	0.477779	2.09302
242795	242795_estExt_fgenesh1_pg_C_720046	Protein C7orf31		10401.2	9394.25	19911.1	19285.2		0.00764511	1.98007	0.505033
209522	209522_fgenesh1_pg_scaffold_107000027	predicted Rhodopsin-like GPCR superfamily		115.589	60.7637	842.445	1168.21		0.104048	11.4013	0.087709
241819	241819_estExt_fgenesh1_pg_C_520028	CG8401 gene product		9266.2	8023.26	4908.55	4683.12		0.093137	0.55477	1.80255
105043	105043_e_gw_75_25_1	similar to ring-infested erythrocyte surface antigen, putative		1574.52	1106.98	986.394	703.914		0.237731	0.630359	1.5864
149502	149502_e_gw_3003_3_1	\N		757.739	1020.07	483.226	393.876		0.15162	0.49336	2.02692
70584	70584_gw_117_136_1	mucin 2, intestinal/tracheal		8346.25	9495.74	6658.58	5871.88		0.0754668	0.702302	1.42389
248224	248224_estExt_fgenesh1_pg_C_4660004	ddi:ng7725 no hits		3222.66	3244.71	2173.44	1273.13		0.184214	0.532916	1.87647
106440	106440_e_gw_81_63_1	Zn-finger, B-box		53.3628	88.9889	318.147	224.525		0.112489	3.81219	0.262316
39632	39632_gw_32_224_1	forkhead box D1		14965.5	12789.6	1060.24	625.34		0.0451759	0.0607305	16.4662
175581	175581_estExt_gwp_C_4180040	caspase 3, apoptosis-related cysteine protease		1628.32	1415.31	3114.73	2218.72		0.222633	1.75233	0.570669
129231	129231_e_gw_262_50_1	runt related transcription factor 1		1850.39	981.722	372.245	253.858		0.233569	0.221073	4.52339
170111	170111_estExt_gwp_C_1400035	myocyte enhancer factor 2C		2439.06	4155.67	6452.9	6169.03		0.168568	1.91394	0.522481
127871	127871_e_gw_243_35_1	ubiquitin-conjugating enzyme E2E 1 (UBC4/5 homolog, yeast)		7023.67	6708.86	7909.71	8531.97		0.0953842	1.19728	0.835227
55898	55898_gw_1651_4_1	Chromatin assembly factor 1 subunit B (CAF-1 subunit B) (Chromatin assembly factor I p60 subunit) (CAF-I 60 kDa subunit) (CAF-Ip60)		4315.61	4237.56	3663.92	2026.28		0.330245	0.665274	1.50314
86262	86262_e_gw_13_309_1	SPAC17C9.03		1727.82	2427.38	4159.61	4542.71		0.0506552	2.09432	0.477483
164762	164762_estExt_gwp_C_530110	Goosecoid		1056.66	1002.46	44.8486	44.8518		0.0175177	0.0435625	22.9555
209538	209538_fgenesh1_pg_scaffold_107000043	predicted Rhodopsin-like GPCR superfamily		552.667	409.562	165.184	149.298		0.134732	0.326826	3.05973
238655	238655_estExt_fgenesh1_pg_C_70114	Skin secretory protein xP2 precursor (APEG protein)		1976.84	2717.16	98.9453	121.776		0.10414	0.0470221	21.2666
63876	63876_gw_15_240_1	solute carrier family 21 (organic anion transporter), member 12		545.206	538.287	1832.11	2147.83		0.0690025	3.67324	0.272239
246530	246530_estExt_fgenesh1_pg_C_2230023	NA		1906.78	1932.67	917.938	948.206		0.000474382	0.486045	2.05742
53909	53909_gw_45_171_1	Gamma-aminobutyric-acid receptor beta subunit precursor (GABA(A) receptor)		1101.06	472.795	93.0875	75.0725		0.267349	0.106846	9.35926
246548	246548_estExt_fgenesh1_pg_C_2240021	NA		1202.36	958.885	5804.23	10590.1		0.205716	7.58559	0.131829
165341	165341_estExt_gwp_C_590025	NA		1630.86	1712.99	2732.12	2708.26		0.0158213	1.62698	0.614636
148251	148251_e_gw_2324_1_1	RAB27A, member RAS oncogene family		1805.06	2204.01	1419.35	1332.26		0.182184	0.686343	1.457
247106	247106_estExt_fgenesh1_pg_C_2690025	Hs13027616		1763.77	2568.3	2969.95	2992.75		0.29158	1.37641	0.726529
240139	240139_estExt_fgenesh1_pg_C_250048	\N		4319.17	3672.53	3161.11	2991.88		0.197166	0.769922	1.29883
42806	42806_gw_178_48_1	Retrovirus-related Pol polyprotein from type I retrotransposable element R1 [Contains: Reverse transcriptase | Endonuclease]		2817.63	2450.71	1725.02	2183.91		0.152842	0.741966	1.34777
60009	60009_gw_11_300_1	Voltage-dependent P/Q-type calcium channel alpha-1A subunit (Voltage-gated calcium channel alpha subunit Cav2.1) (Calcium channel, L type, alpha-1 polypeptide isoform 4) (Brain calcium channel I) (BI)		548.513	324.647	217.523	280.479		0.327789	0.570343	1.75333
224128	224128_fgenesh1_pg_scaffold_3982000001	Hs20481746		1437.27	1716.46	3354.42	4253.99		0.102819	2.41251	0.414506
52007	52007_gw_124_110_1	CE28861		187.259	185.088	99.4476	98.8114		0.00411608	0.532458	1.87808
162657	162657_estExt_gwp_C_320251	similar to Transcriptional co-activator CRSP7 homolog		1877.68	2185.93	1576.73	1264.36		0.108344	0.699155	1.4303
8022	8022_gw_5924_1_1	Hs5802992		12978.9	12475.8	8779.51	7955.42		0.0211027	0.65744	1.52105
8176	8176_gw_8_15_1	HISTONE H1-DELTA		6157.24	6541.69	1582.25	2706.83		0.060291	0.337751	2.96076
140525	140525_e_gw_526_3_1	Hs6677701		536.477	278.183	33.9257	38.3223		0.21306	0.0886848	11.2759
241424	241424_estExt_fgenesh1_pg_C_450023	Acidic leucine-rich nuclear phosphoprotein 32 family member A (Leucine-rich acidic nuclear protein)		985.991	1292.09	233.118	666.541		0.135309	0.39492	2.53216
218109	218109_fgenesh1_pg_scaffold_330000004	Hs7106437		523.246	288.23	819.869	697.189		0.1558	1.8695	0.534901
40063	40063_gw_443_19_1	Neurotrypsin precursor		187.309	190.148	245.224	284.726		0.15977	1.404	0.71225
193399	193399_estExt_GenewiseH_1_C_2930015	\N		13609.9	15086.4	10979.3	12894.4		0.192455	0.831946	1.202
245995	245995_estExt_fgenesh1_pg_C_1900030	BcDNA:GH07269 gene product		862.166	983.206	492.182	464.646		0.0737153	0.518501	1.92864
194815	194815_estExt_GenewiseH_1_C_4220017	Ubiquitin-conjugating enzyme E2-32 kDa complementing (Ubiquitin-protein ligase) (Ubiquitin carrier protein) (E2-CDC34)		11342.3	12262.2	6670.46	10225.9		0.295914	0.71581	1.39702
220440	220440_fgenesh1_pg_scaffold_522000006	NA		542.232	628.373	1332.38	1305.44		0.0239203	2.25338	0.443777
233739	233739_fgsh_est_C_scaffold_432000002	Actin-binding protein IPP (MIPP protein) (Murine IAP-promoted placenta-expressed protein)		2494.49	3121.76	1941.89	1977		0.224429	0.697777	1.43312
197868	197868_fgenesh1_pg_scaffold_7000151	PREDICTED: similar to ORF2-encoded protein		273.15	221.858	132.44	218.619		0.313197	0.709198	1.41004
240789	240789_estExt_fgenesh1_pg_C_340059	NA		1316.82	849.589	1995.71	3130.27		0.197441	2.36612	0.422632
214252	214252_fgenesh1_pg_scaffold_195000033	Neuropeptide Y receptor type 1 (NPY1-R)		427.505	630.366	179.724	350.445		0.188535	0.501166	1.99535
238353	238353_estExt_fgenesh1_pg_C_50097	CE07013		439.99	559.892	49.2097	57.5881		0.0836652	0.10681	9.36238
19204	19204_gw_168_50_1	neurogenic differentiation		6734.01	8497.07	861.225	506.114		0.0707829	0.0897729	11.1392
177541	177541_estExt_GenewiseH_1_C_30381	\N		888.95	976.995	541.1	661.19		0.0547572	0.644333	1.55199
135598	135598_e_gw_357_57_1	NA		23162.7	14249.7	8404.53	10776.7		0.273467	0.512697	1.95047
201145	201145_fgenesh1_pg_scaffold_26000074	NA		967.394	1402.63	830.046	598.365		0.234329	0.602698	1.65921
243179	243179_estExt_fgenesh1_pg_C_810023	NA		4574.07	6263.74	531.512	620.25		0.109147	0.106273	9.40976
164483	164483_estExt_gwp_C_500279	CG6904-PA		4301.04	3369.88	5663.71	4221.52		0.344174	1.28866	0.775999
248147	248147_estExt_fgenesh1_pg_C_4290001	ddi:ng8143 no hits		2802.41	3152.28	1092.39	1486.35		0.0243238	0.433062	2.30914
190793	190793_estExt_GenewiseH_1_C_1810106	Hs6912240		10216.3	10310.6	5703.06	8019.89		0.208433	0.668535	1.49581
200285	200285_fgenesh1_pg_scaffold_20000123	Secreted frizzled-related protein 2 precursor (sFRP-2)		18074.7	19470.2	5763.13	4905.74		0.00781148	0.284163	3.51911
229325	229325_fgenesh1_pm_scaffold_68000005	7290912		3625.58	4621.14	5016.07	5412.82		0.241458	1.26461	0.790757
211567	211567_fgenesh1_pg_scaffold_140000009	NA		7854.82	6798.52	4212.51	6021.03		0.199165	0.698376	1.43189
246029	246029_estExt_fgenesh1_pg_C_1920025	DNA polymerase III polC-type (PolIII)		1440.75	1675.77	885.462	977.95		0.0841892	0.597913	1.67249
67598	67598_gw_23_355_1	7293965		372.821	254.107	440.774	496.662		0.19061	1.49529	0.668769
166263	166263_estExt_gwp_C_710139	CG2944 gene product from transcript CG2944-RA		16616.4	14180.7	5907.86	5281.2		0.063802	0.363316	2.75243
219736	219736_fgenesh1_pg_scaffold_434000001	Protein C14orf93 homolog precursor		870.993	1028.89	685.28	672.032		0.178128	0.714419	1.39974
88545	88545_e_gw_18_92_1	Hs20127580		876.187	1068.66	3146.87	3744.18		0.0552885	3.54323	0.282228
118229	118229_e_gw_152_65_1	Hemagglutinin/amebocyte aggregation factor precursor (18K-LAF)		143.167	193.661	296.428	298.389		0.122594	1.76594	0.566271
246292	246292_estExt_fgenesh1_pg_C_2090044	NA		2302.32	4563.42	11273.5	14123		0.0403943	3.69903	0.270341
239769	239769_estExt_fgenesh1_pg_C_190124	No Hit		654.753	1006.7	54.5367	56.6561		0.142108	0.0669251	14.9421
241552	241552_estExt_fgenesh1_pg_C_470044	NA		4269.42	3052.49	1923.44	2013.75		0.218086	0.537727	1.85968
2741	2741_gw_2627_1_1	hgo gene product		12254.3	10367.6	3704.03	4490.76		0.0509048	0.362251	2.76052
213727	213727_fgenesh1_pg_scaffold_183000013	NA		892.67	927.661	37.8585	41.4062		0.0119162	0.0435441	22.9652
89879	89879_e_gw_22_193_1	similar to carcinoma associated protein-like protein		1785.29	1903.82	837.569	749.143		0.00666444	0.430107	2.325
163756	163756_estExt_gwp_C_430207	Hs8922085		959.186	1214.99	229.119	277.565		0.0875553	0.233047	4.29098
232819	232819_fgsh_est_C_scaffold_85000007	NA		6544.11	4989.77	4027.1	4187.12		0.275973	0.712183	1.40413
79756	79756_e_gw_2_468_1	MutT/nudix family protein		11131.8	16931.1	6371.06	10042.8		0.253882	0.584895	1.70971
230495	230495_fgenesh1_pm_scaffold_196000001	6-phosphogluconate dehydrogenase, decarboxylating		540.503	614.788	1223.25	946.708		0.149855	1.87828	0.532402
8784	8784_gw_705_17_1	Hs5174403		815.082	1185	746.439	639.594		0.329979	0.692988	1.44303
112425	112425_e_gw_111_70_1	protein-tyrosine sulfotransferase 3		350.751	251.248	34.023	57.5881		0.10754	0.152178	6.57124
121827	121827_e_gw_183_52_1	orthodenticle homolog 1 (Drosophila)		3747.48	2739.78	482.717	339.339		0.106363	0.126719	7.8915
242419	242419_estExt_fgenesh1_pg_C_630036	hypothetical protein		3200.6	2185.35	5204.86	8660.57		0.225417	2.57437	0.388444
226856	226856_fgenesh1_kg_scaffold_76000007	Charged multivesicular body protein 1b (Chromatin modifying protein 1b) (CHMP1b)		6015.14	5626.87	9246.56	9382.92		0.0200787	1.60019	0.624924
196983	196983_fgenesh1_pg_scaffold_4000063	\N		868.879	853.777	188.851	226.641		0.00735477	0.241192	4.14607
241557	241557_estExt_fgenesh1_pg_C_470057	Hs13186238		3774.19	1737.07	661.393	706.635		0.290783	0.248224	4.02862
248724	248724_estExt_fgenesh1_pg_C_16290002	CE08148		812.798	1153.94	555.864	357.702		0.145678	0.464508	2.15281
165860	165860_estExt_gwp_C_660024	Bone morphogenetic protein receptor type IB precursor (Serine/threonine-protein kinase receptor R6) (SKR6) (Activin receptor-like kinase 6) (ALK-6)		12735.6	10542.4	9072.95	9728.84		0.270653	0.807705	1.23808
96755	96755_e_gw_44_119_1	Leucine-rich repeat-containing protein 1		538.971	714.004	1502.1	1695.51		0.0180046	2.55201	0.391847
202774	202774_fgenesh1_pg_scaffold_38000004	Hs14736500		1135.87	1032.19	523.607	739.099		0.102809	0.582413	1.71699
237683	237683_estExt_fgenesh1_kg_C_35160001	Histone H2A		9428.67	10508.6	5790.42	3989.9		0.0587001	0.490555	2.03851
89449	89449_e_gw_21_13_1	ddi:ng11507 hypothetical protein		451.002	330.929	733.67	798.293		0.0545234	1.95921	0.510411
233740	233740_fgsh_est_C_scaffold_433000001	Histone H1B		10046.9	17607.4	336.006	583.74		0.175121	0.0332588	30.0673
171297	171297_estExt_gwp_C_1720120	similar to 1-acylglycerolphosphate acyltransferase-epsilon		1851.16	1874.05	2793.94	3324.13		0.138246	1.64234	0.608887
232211	232211_fgsh_est_C_scaffold_28000013	ddi:ng6734 unknown protein		1033.63	651.691	2074.87	2334.95		0.0366656	2.61661	0.382173
183227	183227_estExt_GenewiseH_1_C_450224	ddi:ng9983 synaptobrevin-like protein		2055.93	3070.78	3481.04	4483.22		0.184965	1.55348	0.643715
18127	18127_gw_168_44_1	Neuronal pentraxin-2 precursor (NP2) (Neuronal pentraxin II) (NP-II) (Apexin) (Acrosomal pentaxin-like protein p50) (AM50)		416.74	420.444	62.3382	74.2728		0.00552713	0.163179	6.12823
128283	128283_e_gw_248_10_1	protein disulfide isomerase related protein (calcium-binding protein, intestinal-related)		14642.9	19742	5974.21	13268.7		0.245402	0.559632	1.78689
35189	35189_gw_75_111_1	Probable G-protein coupled receptor 157		2378.04	2339.52	3770.69	4545.38		0.13424	1.76279	0.567283
202884	202884_fgenesh1_pg_scaffold_38000114	NA		3569.88	3989.22	2233.38	1547.19		0.0602194	0.500135	1.99946
240405	240405_estExt_fgenesh1_pg_C_280101	Hs8922934		5104.49	7669.37	12402.5	15193		0.0602865	2.16031	0.462897
122070	122070_e_gw_186_55_1	Hs13449289		767.143	591.028	1229.08	928.879		0.177705	1.58887	0.629379
107861	107861_e_gw_88_93_1	similar to RIKEN cDNA 2410005L11		1300.45	1122.37	1127.38	795.653		0.348039	0.793718	1.25989
39845	39845_gw_60_155_1	Protease inhibitor (McaPI)		17427.1	21999.3	7859.44	7058.62		0.10885	0.378377	2.64287
214879	214879_fgenesh1_pg_scaffold_212000021	NA		1710.4	835.738	124.602	180.468		0.235701	0.119817	8.34608
224215	224215_fgenesh1_pg_scaffold_4181000001	uromodulin (uromucoid, Tamm-Horsfall glycoprotein)		91.595	86.7894	50.1017	35.6746		0.0735063	0.480851	2.07965
88271	88271_e_gw_18_148_1	Hs5032071		2784.33	2924.28	486.625	631.365		0.0019288	0.195843	5.10614
63773	63773_gw_24_234_1	Angiotensin-converting enzyme (Dipeptidyl carboxypeptidase I) (Kininase II)		2261.05	1572.61	102.962	121.298		0.119774	0.0584977	17.0947
239768	239768_estExt_fgenesh1_pg_C_190122	predicted protein		641.7	291.817	2074.32	1530.8		0.0700202	3.86187	0.258942
8248	8248_gw_8_17_1	HISTONE H1-DELTA		4194.42	2578.77	1308.41	1361.44		0.23848	0.394179	2.53692
104066	104066_e_gw_71_113_1	Hs7705855		3046.07	1936.13	8181.38	7924.8		0.0521714	3.23274	0.309335
239752	239752_estExt_fgenesh1_pg_C_190079	Hs22046272		3100.78	2631.03	1966.49	1498.51		0.0759464	0.604519	1.65421
233349	233349_fgsh_est_C_scaffold_194000001	\N		5458.47	4099.59	15317.1	12817.3		0.0417017	2.94353	0.339729
147883	147883_e_gw_2178_2_1	uromodulin		22409.3	23727.9	34907.3	33440.6		0.00810934	1.4814	0.675035
153069	153069_e_gw_5699_1_1	phosphodiesterase 11A		782.761	1283.88	400.57	241.407		0.190292	0.310638	3.21918
98993	98993_e_gw_51_81_1	7292579		5844.06	4970.52	746.582	1011.64		0.0439745	0.162579	6.15086
189126	189126_estExt_GenewiseH_1_C_1350148	similar to transmembrane protein induced by tumor necrosis factor alpha		3420.43	4004.2	1878.25	2729.08		0.127514	0.620546	1.61148
238610	238610_estExt_fgenesh1_pg_C_70029	similar to RIKEN cDNA 2310005N03		1755.54	1852.34	803.369	1229.15		0.153483	0.563356	1.77508
9118	9118_gw_9825_1_1	Gamma-aminobutyric-acid receptor delta subunit precursor (GABA(A) receptor)		684.946	393.462	113.339	57.6604		0.187406	0.158566	6.30651
246452	246452_estExt_fgenesh1_pg_C_2180026	NA		662.54	352.41	367.983	317.684		0.478088	0.675567	1.48024
113517	113517_e_gw_118_11_1	Hs19923580		4803.08	4631.28	1909.85	2864.53		0.119442	0.506063	1.97604
246510	246510_estExt_fgenesh1_pg_C_2220010	Hs20550856		1386.74	1235.71	2158.01	2284.55		0.0126664	1.69405	0.590302
243817	243817_estExt_fgenesh1_pg_C_990043	Hs14211949		1310.02	2019.32	3236.46	5720.86		0.245448	2.69041	0.37169
242530	242530_estExt_fgenesh1_pg_C_660024	ddi:ng7993 Hgv2		11402.9	15181.6	6129.9	6795.42		0.162719	0.486199	2.05677
204316	204316_fgenesh1_pg_scaffold_49000125	Dynamin-3 (Dynamin, testicular) (T-dynamin)		4402.72	4051.92	6059.69	5451.2		0.071944	1.36149	0.73449
231999	231999_fgsh_est_C_scaffold_13000024	Protein ycf2		29723.1	35349.4	703.654	1636.09		0.0511713	0.0359559	27.8118
119048	119048_e_gw_158_57_1	NA		1732.67	1976.93	1386.67	1315.62		0.12921	0.728457	1.37276
147557	147557_e_gw_2056_2_1	PREDICTED: polyprotein-like		680.42	885.421	2747.76	2605.94		0.00686386	3.41906	0.292478
246111	246111_estExt_fgenesh1_pg_C_1970021	NA		4468.78	7792.04	11253.2	12883.5		0.126492	1.96861	0.507973
79982	79982_e_gw_2_187_1	Carbohydrate sulfotransferase D4ST1 (Dermatan 4-sulfotransferase 1) (D4ST-1) (zD4ST-1)		1467.59	592.803	67.1405	211.105		0.283774	0.135045	7.40495
237796	237796_estExt_fgenesh1_pg_C_10239	cyclin-dependent kinase inhibitor 1A (P21)		4390.93	3522.34	1345.34	1817.34		0.0658692	0.399668	2.50208
194892	194892_estExt_GenewiseH_1_C_4370010	growth differentiation factor 6b		10360.8	8115.15	8202.29	5586.96		0.309532	0.746334	1.33988
148947	148947_e_gw_2708_1_1	Histone H2A, gonadal		20617.7	16997.1	7890.04	6922.46		0.0827585	0.393794	2.5394
20757	20757_gw_112_20_1	Hs7705899_1		3626.92	3311.68	2828.83	2355.84		0.107726	0.747222	1.33829
132738	132738_e_gw_311_23_1	NA		387.757	399.646	241.074	210.126		0.0346898	0.573022	1.74513
92927	92927_e_gw_31_111_1	Protein tyrosine phosphatase mitochondrial 1, mitochondrial precursor		2253.5	1542.23	3258.65	3488.65		0.124112	1.7776	0.562555
248768	248768_estExt_fgenesh1_pg_C_19870001	CE12722		9859.13	12551.9	2535.15	4184.08		0.0550008	0.299819	3.33535
210386	210386_fgenesh1_pg_scaffold_121000005	Hs18482383		78.9616	89.6228	153.06	138.362		0.026692	1.72864	0.57849
36113	36113_gw_32_164_1	B-cell receptor-associated protein 31		6190.24	7058.34	8411.51	11683.5		0.267637	1.51677	0.659295
248620	248620_estExt_fgenesh1_pg_C_7870003	NA		2552.85	1999.17	1707.36	1515.18		0.224261	0.707933	1.41256
187372	187372_estExt_GenewiseH_1_C_1000105	laminin, beta 1		12126.2	7521.09	770.634	984.236		0.159705	0.0893185	11.1959
80458	80458_e_gw_3_788_1	similar to 4631434O19Rik protein		3239.21	1842.74	4279.74	6501.5		0.185412	2.12148	0.47137
245328	245328_estExt_fgenesh1_pg_C_1550040	NA		9965.84	6103.61	14222.5	20277.8		0.145774	2.14695	0.465777
159607	159607_estExt_gwp_C_80442	similar to hypothetical protein FLJ12681		1595.04	3110.09	4553.68	6077.48		0.110179	2.25948	0.44258
237996	237996_estExt_fgenesh1_pg_C_30003	NA		6979.69	7814.08	4374.66	3410.27		0.0329953	0.52623	1.90031
45967	45967_gw_910_12_1	Fibropellin-1 precursor (Fibropellin-I) (Epidermal growth factor-related protein 1) (UEGF-1)		1143.3	1270.63	490.62	448.458		0.0362952	0.389024	2.57053
205523	205523_fgenesh1_pg_scaffold_60000046	synaptotagmin 2		1701.36	2678.55	1275.94	1453.28		0.333358	0.623123	1.60482
223650	223650_fgenesh1_pg_scaffold_3112000001	Kinesin light chain (KLC)		2385.86	2236.98	7187.28	4073.44		0.278622	2.43589	0.410527
130873	130873_e_gw_286_29_1	Hs4885597		19927.1	13967.9	5577.56	5344.04		0.161097	0.322218	3.10348
113108	113108_e_gw_116_25_1	Gigantoxin-3 precursor (Gigantoxin III) (Gigt III)		3024.47	2118.17	516.564	1178.6		0.102163	0.329628	3.03372
144182	144182_e_gw_953_1_1	lysosomal trafficking regulator		328.979	228.361	790.801	588.507		0.105791	2.47481	0.404072
199937	199937_fgenesh1_pg_scaffold_18000061	Hs13385568		1524.63	2112.45	806.087	963.009		0.174934	0.486406	2.05589
70000	70000_gw_27_327_1	sequence orphan | low similarity to glycoamylases and other cell surface proteins | contains ~250-270 copies of a 13 AA repeat, NSSTPITSSSIL		40.3985	46.2316	38.5077	27.7857		0.272502	0.765247	1.30677
42493	42493_gw_757_7_1	ETHE1 protein, mitochondrial precursor (Ethylmalonic encephalopathy protein 1) (Hepatoma subtracted clone one protein)		936.934	397.185	2027.38	1986.52		0.124819	3.00865	0.332375
108310	108310_e_gw_90_80_1	translocating chain-associating membrane protein		21494.9	17818.7	14741	10439.2		0.132817	0.640498	1.56129
248701	248701_estExt_fgenesh1_pg_C_14230002	Phosphatidylinositol 4,5-bisphosphate 5-phosphatase A (Proline-rich inositol polyphosphate 5-phosphatase)		6668.36	4656.09	3972.19	4800.78		0.409487	0.774693	1.29083
11150	11150_gw_269_5_1	Alpha-1-inhibitor III precursor		437.459	307.113	91.5534	98.614		0.146104	0.255405	3.91535
120161	120161_e_gw_168_71_1	Retrovirus-related Pol polyprotein from type I retrotransposable element R1 [Contains: Reverse transcriptase | Endonuclease]		1624.42	1477.67	1120.39	1306.5		0.110705	0.782342	1.27821
208550	208550_fgenesh1_pg_scaffold_93000061	NA		318.868	189.498	131.355	75.473		0.222314	0.406848	2.45792
104795	104795_e_gw_74_22_1	Hs16519557		932.735	1143.39	935.086	545.735		0.342974	0.713263	1.40201
199897	199897_fgenesh1_pg_scaffold_18000021	Hs20555079		2432	2085.51	890.901	1399.93		0.0825957	0.5071	1.972
206550	206550_fgenesh1_pg_scaffold_71000019	recombining binding protein suppressor of hairless (Drosophila)		7987.8	6476.83	2096.4	2845.51		0.0575142	0.341655	2.92693
169502	169502_estExt_gwp_C_1270149	Glutamate dehydrogenase (GDH) (NAD(P)H-utilizing glutamate dehydrogenase)		479.392	656.946	1169.25	1843.23		0.201327	2.65104	0.37721
204200	204200_fgenesh1_pg_scaffold_49000009	predicted Transcription factor HES-1 (C-HAIRY1)		3274.14	3289.32	1117.51	863.394		0.0346552	0.301807	3.31337
127893	127893_e_gw_243_87_1	nuclear factor, erythroid-derived 2		18390.1	13374	44669	42143.3		0.0254482	2.73303	0.365894
121842	121842_e_gw_183_51_1	orthodenticle homolog 1 like		6888.68	3603.6	886.253	1031.14		0.232339	0.182743	5.47216
81516	81516_e_gw_4_388_1	Hs6912580		272.505	421.327	1750.12	2792.94		0.16233	6.54777	0.152724
222667	222667_fgenesh1_pg_scaffold_1828000001	Penicillin-binding protein 1A/1B (PBP1) [Includes: Penicillin-insensitive transglycosylase (Peptidoglycan TGase) | Penicillin-sensitive transpeptidase (DD-transpeptidase)]		1781.42	683.44	46.1495	66.3898		0.277924	0.0456576	21.9022
105050	105050_e_gw_75_199_1	similar to RIKEN cDNA 1110031I02		3907.11	4999.76	2625.51	3607.09		0.211687	0.699752	1.42908
100014	100014_e_gw_55_36_1	Hs14754044		1948.21	2098.54	2901.25	2371.71		0.24028	1.30301	0.767455
125607	125607_e_gw_221_63_1	\N		736.578	683.234	2739.45	2509.75		0.0297227	3.69711	0.270482
240136	240136_estExt_fgenesh1_pg_C_250044	Hs22067427		10123.3	10948.4	3912.75	4572.6		0.00826965	0.402691	2.48329
80425	80425_e_gw_3_372_1	CG31670 gene product		953.165	746.746	306.007	282.266		0.113059	0.346061	2.88966
223563	223563_fgenesh1_pg_scaffold_2999000002	NA		1919.3	2144.71	1263.93	1065.28		0.029756	0.573132	1.7448
221816	221816_fgenesh1_pg_scaffold_1025000001	NA		513.867	263.685	81.4641	126.827		0.255011	0.267881	3.733
139364	139364_e_gw_471_25_1	7290912		4084.43	5079.19	5579.02	6963.59		0.198781	1.36874	0.730598
53661	53661_gw_307_59_1	\N		210.767	209.932	76.9113	70.6308		0.0130207	0.350707	2.85138
129339	129339_e_gw_264_26_1	milk fat globule-EGF factor 8 protein		618.291	1024.17	388.276	263.529		0.225059	0.396847	2.51986
164986	164986_estExt_gwp_C_550120	similar to Kelch-like protein X		6712.81	5227.87	3534.36	5620.66		0.400505	0.766708	1.30428
89722	89722_e_gw_22_111_1	potassium channel, subfamily K, member 3		4625.25	6543.97	250.201	270.392		0.113459	0.0466096	21.4548
212749	212749_fgenesh1_pg_scaffold_162000012	Exosome complex exonuclease RRP4 (Ribosomal RNA-processing protein 4) (Exosome component 2)		6644.96	5916	5333.52	5719.1		0.247138	0.879918	1.13647
205849	205849_fgenesh1_pg_scaffold_63000062	similar to Kelch-like protein X		1515.75	1150.99	2357.32	2720.25		0.0426629	1.90403	0.525202
95909	95909_e_gw_41_159_1	VPS28 protein homolog (Caspase-activated DNase inhibitor that interacts with ASK1) (CIIA)		9801.19	8807.68	11044	14985.6		0.297129	1.39877	0.714913
116759	116759_e_gw_141_8_1	Rap guanine nucleotide exchange factor 4 (cAMP-regulated guanine nucleotide exchange factor II) (cAMP-GEFII) (Exchange factor directly activated by cAMP 2) (Epac 2)		124.596	76.2986	312.172	404.366		0.0654345	3.56673	0.280368
238005	238005_estExt_fgenesh1_pg_C_30024	NA		27565.5	12691.1	4842.12	8911.95		0.310615	0.34166	2.92689
232429	232429_fgsh_est_C_scaffold_46000008	NA		15627	18381.7	8989.86	9465.86		0.103359	0.542675	1.84272
238309	238309_estExt_fgenesh1_pg_C_50018	NA		700.522	938.463	167.294	199.478		0.112464	0.22378	4.46867
216537	216537_fgenesh1_pg_scaffold_263000022	NA		2582.51	3234.52	2078.2	1550.93		0.126169	0.62388	1.60287
180719	180719_estExt_GenewiseH_1_C_210299	Argonaute 1		751.555	605.038	309.274	387.639		0.0882572	0.513723	1.94658
100237	100237_e_gw_56_84_1	Ubiquitin ligase MYLIP (Myosin regulatory light chain interacting protein) (MIR)		1536.43	1084.78	138.777	199.628		0.11908	0.129103	7.74578
41408	41408_gw_233_129_1	similar to Cytosolic nonspecific dipeptidase (Glutamate carboxypeptidase-like protein 1)		345.207	235.825	665.056	979.721		0.153401	2.83079	0.353259
238885	238885_estExt_fgenesh1_pg_C_90108	NA		4227.47	5522.48	492.366	630.229		0.091762	0.115139	8.68519
222660	222660_fgenesh1_pg_scaffold_1823000001	NA		4111.17	2625.22	244.552	439.602		0.148101	0.101561	9.84631
227963	227963_fgenesh1_pm_scaffold_4000005	similar to Kelch-like protein X		4307.8	2126.7	362.549	336.342		0.231297	0.108616	9.20673
222634	222634_fgenesh1_pg_scaffold_1798000002	Hs5031831		5090.5	5473.7	7488.25	6252.49		0.212877	1.30069	0.768823
147961	147961_e_gw_2203_2_1	Ubiquitin-conjugating enzyme E2 T (Ubiquitin-protein ligase T) (Ubiquitin carrier protein T)		969.829	1256.7	641.85	575.95		0.161564	0.54695	1.82832
2806	2806_gw_322_1_1	Hs11056048		2235.44	2106.78	1047.52	1868.08		0.326877	0.671455	1.4893
106560	106560_e_gw_82_142_1	NA		13884.6	5717.59	1287.26	2473.77		0.297911	0.191867	5.21193
99611	99611_e_gw_53_60_1	Hs17439359		1654.86	1479.34	2695.85	3493.66		0.14889	1.97483	0.506372
196609	196609_fgenesh1_pg_scaffold_2000231	GATA-binding factor 2 (GATA-2) (Transcription factor NF-E1B)		252.858	197.605	35.1342	53.857		0.071199	0.197555	5.06188
247995	247995_estExt_fgenesh1_pg_C_3870003	NA		411.715	359.404	56.507	60.9371		0.0493441	0.152303	6.56584
142555	142555_e_gw_683_7_1	Hs18590513		296.133	402.431	716.909	818.143		0.0296006	2.19744	0.455075
163197	163197_estExt_gwp_C_380029	7295215		1490.88	1471.46	181.132	349.659		0.0415348	0.17918	5.58098
196580	196580_fgenesh1_pg_scaffold_2000202	Hs8922551		13976.9	13476.7	8834.09	8650.96		0.0168783	0.636894	1.57012
204542	204542_fgenesh1_pg_scaffold_52000007	NA		269.071	232.06	208.629	183.466		0.15183	0.78242	1.27809
243463	243463_estExt_fgenesh1_pg_C_890035	Annexin A7 (Annexin VII) (Synexin)		3496.61	2400.59	3449.5	4152.17		0.339398	1.28903	0.775776
240570	240570_estExt_fgenesh1_pg_C_310075	NA		670.474	765.013	1811.2	1829.97		0.0221036	2.53654	0.394238
156582	156582_e_gw_11610_5_1	dual specificity phosphatase 8		3768.97	4482.51	23070.8	18899		0.0712441	5.08634	0.196605
237264	237264_estExt_fgenesh1_kg_C_1540002	DNA segment, Human EST J0827E04 | Mus EST J0827E04 | DNA segment, EST J0827E04		4927.03	4100.32	6925.65	6444.22		0.0668011	1.48104	0.675201
105970	105970_e_gw_80_87_1	Hs13378141		4049.86	1760.36	167.984	559.17		0.261822	0.125151	7.99036
241851	241851_estExt_fgenesh1_pg_C_520094	\N		8214.31	7887.44	4755.59	6055.51		0.136034	0.671423	1.48937
218678	218678_fgenesh1_pg_scaffold_360000003	tumor necrosis factor receptor superfamily, member 7		4235.47	6236.59	9056.05	7133.23		0.175766	1.54595	0.646852
228715	228715_fgenesh1_pm_scaffold_32000004	Fizzy-related protein homolog (Fzr) (Cdh1/Hct1 homolog)		8846.92	7680.29	3126.54	3352.57		0.0648586	0.392027	2.55084
242763	242763_estExt_fgenesh1_pg_C_710070	similar to glioma-amplified sequence-41		2579.5	2429.64	2011.61	1887.15		0.0317076	0.778328	1.2848
196774	196774_fgenesh1_pg_scaffold_3000095	Hs18079319		3200.6	2392.55	438.803	1001.65		0.062971	0.257539	3.88291
159148	159148_estExt_gwp_C_60363	similar to 9130011E15Rik protein		4295.26	4787	2515.04	2204.39		0.0271195	0.519632	1.92444
213083	213083_fgenesh1_pg_scaffold_169000004	NA		785.188	609.281	100.035	61.2015		0.078159	0.115626	8.6486
248604	248604_estExt_fgenesh1_pg_C_7330006	7295966		1382.27	1156.59	388.276	483.581		0.0527363	0.343405	2.91202
242586	242586_estExt_fgenesh1_pg_C_670034	Transcription factor IIIA (Factor A) (TFIIIA)		5737.02	5947.23	3776.15	5330.15		0.341439	0.779365	1.2831
96888	96888_e_gw_44_90_1	protein tyrosine phosphatase, receptor type, S		255.075	217.106	338.097	434.093		0.161618	1.63537	0.611483
119949	119949_e_gw_166_41_1	zinc finger protein 53		626.644	404.792	82.9174	61.1096		0.153011	0.139637	7.16141
244904	244904_estExt_fgenesh1_pg_C_1380055	NA		3222.33	3855.1	204.15	250.656		0.0594065	0.0642616	15.5614
8100	8100_gw_8_13_1	HISTONE H1-DELTA		4185.03	3727.38	1136.5	1342.06		0.0261655	0.31325	3.19234
221977	221977_fgenesh1_pg_scaffold_1182000001	Hs20539005		1203.54	1335.73	4925.05	2430.86		0.303474	2.89686	0.345202
111168	111168_e_gw_104_30_1	Beige/BEACH domain containing protein		332.215	243.78	106.714	185.293		0.14013	0.50696	1.97254
243351	243351_estExt_fgenesh1_pg_C_860019	similar to RIKEN cDNA 1300017E09		6246.48	4406.66	2693.53	3865.79		0.223471	0.615717	1.62412
229989	229989_fgenesh1_pm_scaffold_127000015	growth factor receptor-bound protein 2		4479.46	5991.89	2232.23	2533.35		0.153526	0.455106	2.19729
209155	209155_fgenesh1_pg_scaffold_102000002	NA		547.209	392.36	232.911	307.304		0.192987	0.574961	1.73925
220309	220309_fgenesh1_pg_scaffold_499000008	Collagen alpha 1(I) chain precursor		3454.8	3647.52	232.141	150.308		0.00655229	0.0538484	18.5707
247094	247094_estExt_fgenesh1_pg_C_2690010	Translocon-associated protein, beta subunit precursor (TRAP-beta) (Signal sequence receptor beta subunit) (SSR-beta) (GP25H)		29297.8	19507.8	10678.3	17709.8		0.244843	0.581655	1.71923
240078	240078_estExt_fgenesh1_pg_C_240067	NA		504.216	722.346	440.347	119.278		0.244481	0.456255	2.19176
242145	242145_estExt_fgenesh1_pg_C_570103	NA		2096.13	2257.97	151.152	210.028		0.0130026	0.0829517	12.0552
92068	92068_e_gw_29_143_1	Thrombospondin-2 precursor		92.8976	122.408	84.4873	71.2142		0.259121	0.723164	1.38281
73205	73205_gw_31_279_1	\N		1011.82	735.757	644.874	742.958		0.402368	0.794147	1.25921
28583	28583_gw_120_63_1	similar to Cornifin alpha (Small proline-rich protein 1) (SPRR1)		1461.68	1108.04	894.311	1155.17		0.366982	0.79755	1.25384
240892	240892_estExt_fgenesh1_pg_C_360061	similar to fukutin-related protein		2540.57	2390.24	2944.16	3437.37		0.185022	1.29421	0.772669
212995	212995_fgenesh1_pg_scaffold_167000014	mucin 2, intestinal/tracheal		3322.85	2763.13	470.986	752.464		0.035812	0.201027	4.97445
221914	221914_fgenesh1_pg_scaffold_1117000001	predicted Cytochrome P451		60.0252	75.13	362.56	445.107		0.0697042	5.97585	0.16734
134820	134820_e_gw_346_15_1	ATP-binding cassette, sub-family A (ABC1), member 5		2378.16	3075.82	5843.7	10113.3		0.238478	2.92576	0.341792
248528	248528_estExt_fgenesh1_pg_C_6160009	NA		10517.2	10230	3146.11	3884.39		0.0171674	0.338864	2.95104
225142	225142_fgenesh1_pg_scaffold_7434000001	NA		840.071	940.929	2508.63	2231.6		0.0371536	2.66155	0.375721
156191	156191_e_gw_9825_3_1	\N		1313.01	648.885	105.981	66.6436		0.225221	0.0879888	11.3651
47242	47242_gw_922_2_1	NA		14281.3	7612.15	3536.92	4551.29		0.280644	0.369435	2.70684
207767	207767_fgenesh1_pg_scaffold_84000023	ectodysplasin A2 (EDA-A2) isoform receptor		593.695	492.763	1790.27	1318.06		0.133162	2.86098	0.349531
112997	112997_e_gw_115_34_1	similar to Chromatin assembly factor 1 subunit B (CAF-1 subunit B) (Chromatin assembly factor I p60 subunit) (CAF-I 60 kDa subunit) (CAF-Ip60)		8916.96	8557.44	8599.69	5782.26		0.468444	0.82303	1.21502
196536	196536_fgenesh1_pg_scaffold_2000158	ddi:ng9538 no hits		1111.03	732.81	603.053	482.874		0.273647	0.588948	1.69794
202466	202466_fgenesh1_pg_scaffold_35000054	Tubulin alpha-2/alpha-4 chain		3566.29	2503.49	9296.24	10796.1		0.0222706	3.31023	0.302094
150088	150088_e_gw_3284_3_1	similar to loricrin - mouse		1487.79	1366.76	751.752	509.615		0.053736	0.441878	2.26307
197744	197744_fgenesh1_pg_scaffold_7000027	\N		239.615	373.617	126.914	121.229		0.223408	0.404647	2.47129
218449	218449_fgenesh1_pg_scaffold_348000009	Hs7656934		26788.6	25508.3	10740.9	18134.4		0.185929	0.552142	1.81113
120193	120193_e_gw_168_13_1	Hs22059566		1569.88	1684.23	937.398	743.961		0.0334188	0.516687	1.93541
225133	225133_fgenesh1_pg_scaffold_7415000001	\N		1225.96	1345.21	2476.15	3384.5		0.166328	2.27937	0.438718
174799	174799_estExt_gwp_C_3310009	NA		2051.72	2557.23	4178.53	4688.59		0.0272881	1.92389	0.51978
166534	166534_estExt_gwp_C_750019	CG8602-PA		1182.63	1024.13	946.38	1063.15		0.429776	0.910626	1.09815
180174	180174_estExt_GenewiseH_1_C_170002	Serine/threonine-protein kinase Pim-3 (qpim)		1674.74	1684.13	672.105	645.938		0.00312753	0.392407	2.54837
133645	133645_e_gw_320_14_1	similar to KIAA2031 protein		14410.9	11744.9	6413.83	5556.29		0.0932562	0.457647	2.18509
112522	112522_e_gw_112_3_1	PC3-like endoprotease variant A precursor (SPC3)		474.542	751.505	48.8771	57.0449		0.154046	0.0863931	11.575
241999	241999_estExt_fgenesh1_pg_C_550023	NA		2508.79	2997.39	79.7702	107.371		0.057595	0.0339874	29.4226
177893	177893_estExt_GenewiseH_1_C_40475	Hs11641247		419.996	380.882	57.2676	93.203		0.00678038	0.187882	5.32249
234082	234082_estExt_fgenesh1_pm_C_80007	Hs21389519		335.74	292.829	474.004	594.755		0.139629	1.70031	0.588129
239324	239324_estExt_fgenesh1_pg_C_130210	NA		4138.04	4756.39	3063.14	2926.35		0.119968	0.673398	1.48501
165907	165907_estExt_gwp_C_660128	Chondroitin beta-1,4-N-acetylgalactosaminyltransferase 1 (beta4GalNAcT-1)		1563.89	2639.1	97.548	121.888		0.167672	0.0522095	19.1536
61313	61313_gw_14_240_1	Salivary glue protein Sgs-3 precursor		1681.33	2178	1162.47	1114.78		0.190857	0.590062	1.69474
231729	231729_fgsh_est_C_scaffold_2000015	Hs13376382		6603.34	7722.8	8666.66	10813.3		0.207184	1.35975	0.73543
117769	117769_e_gw_149_15_1	N-acetylglucosamine-1-phosphodiester alpha-N-acetylglucosaminidase precursor (Phosphodiester alpha-GlcNAcase) (Mannose 6-phosphate-uncovering enzyme)		4721.95	4741.85	2648.96	2625.35		6.88823e-05	0.557314	1.79432
214571	214571_fgenesh1_pg_scaffold_203000032	T-box 1		590.745	484.837	158.974	128.673		0.0666637	0.267434	3.73924
103791	103791_e_gw_69_79_1	7298663		14256.2	12486.8	9995.4	9892.93		0.15979	0.743683	1.34466
242270	242270_estExt_fgenesh1_pg_C_600042	CCAAT/enhancer binding protein gamma (C/EBP gamma) (Immunoglobulin enhancer binding protein 1) (IG/EBP-1) (Granulocyte colony-stimulating factor promoter element 1 binding protein) (GPE1-binding protein) (GPE1-BP)		14510.1	13422.6	33013.4	40587.2		0.0989372	2.63492	0.379518
244626	244626_estExt_fgenesh1_pg_C_1280048	NA		4906.58	3614.01	568.787	302.997		0.0953552	0.102315	9.77375
219497	219497_fgenesh1_pg_scaffold_416000005	hypothetical protein		267.201	81.6338	588.816	618.426		0.128132	3.46078	0.288952
180397	180397_estExt_GenewiseH_1_C_180378	Cytochrome c		2166.88	523.523	5753.96	6075.78		0.102819	4.39702	0.227427
155251	155251_e_gw_8288_1_1	Hs7019335		222.137	153.902	78.1711	106.845		0.180892	0.492013	2.03247
185519	185519_estExt_GenewiseH_1_C_710192	Hs8922679		18577.7	16353.3	27759.2	24836.4		0.0463949	1.5057	0.664142
52632	52632_gw_266_109_1	Capsule biosynthesis protein capA		66.9684	72.1579	220.95	382.23		0.212627	4.33549	0.230655
108333	108333_e_gw_90_43_1	7301534		95.9936	125.172	40.3454	49.6517		0.113764	0.406921	2.45748
99372	99372_e_gw_53_32_1	GDP-fucose protein O-fucosyltransferase 2 precursor (Peptide-O-fucosyltransferase) (O-FucT-2)		5542.01	6550.85	1675.61	2395.67		0.0294478	0.336668	2.97029
93322	93322_e_gw_32_238_1	Gamma-aminobutyric-acid receptor beta-3 subunit precursor (GABA(A) receptor)		170.46	94.821	375.103	437.289		0.0331609	3.06238	0.326543
179227	179227_estExt_GenewiseH_1_C_110319	Hs20543310		1748.48	1072.78	682.318	830.801		0.292503	0.536328	1.86453
144709	144709_e_gw_1143_2_1	CG5319-PA		622.328	902.606	5000.77	3522.3		0.122352	5.58914	0.178918
246755	246755_estExt_fgenesh1_pg_C_2390018	7301095		2365.37	2896.85	4407.75	6402.12		0.201116	2.05424	0.486798
245445	245445_estExt_fgenesh1_pg_C_1600029	predictede naked cuticle homolog 1 (nkd wnt antagonist)		6120.62	6333.03	3139.87	2910.89		0.00243488	0.485863	2.05819
183914	183914_estExt_GenewiseH_1_C_520245	similar to polyglutamine-containing protein		7325.93	5143.13	11923.9	10712.1		0.0822906	1.81537	0.550851
2522	2522_gw_2854_1_1	Sodium channel protein I, brain		207.379	118.372	280.142	354.191		0.120663	1.94729	0.513533
142157	142157_e_gw_645_18_1	calcium-independent alpha-latrotoxin receptor homolog 2		5216.28	4606.83	21501.8	25131.9		0.0563763	4.74734	0.210644
213136	213136_fgenesh1_pg_scaffold_169000057	Thyrotropin receptor precursor (TSH-R) (Thyroid-stimulating hormone receptor)		296.695	174.375	70.3488	112.47		0.229104	0.388093	2.5767
83869	83869_e_gw_8_317_1	Endoglucanase 4 precursor (Endo-1,4-beta-glucanase 4) (Cellulase 4) (EG-IV)		880.732	885.143	246.604	178.566		0.031599	0.24077	4.15334
86182	86182_e_gw_13_489_1	NA		6879.69	6460.5	11944.8	18251.4		0.226617	2.26355	0.441783
110159	110159_e_gw_98_68_1	Hs20536571		147.358	110.661	40.4376	53.3948		0.109971	0.363666	2.74978
81453	81453_e_gw_4_514_1	Zinc metalloproteinase nas-13 precursor (Nematode astacin 13)		767.159	2063.08	138.514	229.76		0.307229	0.130121	7.68514
122916	122916_e_gw_194_48_1	Rhamnose-binding lectin precursor (SAL) (RBL) (Roe lectin)		1803.24	1965.29	6392.84	6067.5		0.00703579	3.30642	0.302442
215613	215613_fgenesh1_pg_scaffold_232000027	NA		338.276	384.658	145.294	181.585		0.0246861	0.452155	2.21163
216516	216516_fgenesh1_pg_scaffold_263000001	Caspase-8 precursor (CASP-8) [Contains: Caspase-8 subunit p18 | Caspase-8 subunit p10]		535.781	801.189	1635.38	1853.54		0.0268396	2.60957	0.383205
239063	239063_estExt_fgenesh1_pg_C_110127	NA		3449.53	2392.55	5762.21	6350.93		0.0573134	2.07343	0.482293
235461	235461_estExt_fgenesh1_pm_C_1490002	\N		3416.42	2276.72	4336.96	3874.35		0.238629	1.44232	0.69333
197982	197982_fgenesh1_pg_scaffold_8000023	NA		137.998	268.16	340.144	383.147		0.222757	1.78081	0.561542
242231	242231_estExt_fgenesh1_pg_C_590046	similar to apical early endosomal glycoprotein precursor		1439.84	2633.65	3066.77	3026.75		0.339547	1.4959	0.668495
224364	224364_fgenesh1_pg_scaffold_4527000001	CG4713 gene product		1116.13	1596.32	4875.63	3335.82		0.14873	3.02732	0.330325
136072	136072_e_gw_369_51_1	Hs4502147		293.168	209.501	86.3108	135.113		0.129118	0.440497	2.27016
238168	238168_estExt_fgenesh1_pg_C_40057	Prothymosin alpha		1523.93	2546.29	3644.81	3654.88		0.195151	1.79344	0.557588
129211	129211_e_gw_262_23_1	retinol dehydrogenase type III		332.316	139.696	2351.36	2432.18		0.0121238	10.1344	0.098674
246558	246558_estExt_fgenesh1_pg_C_2260024	Alpha-2B adrenergic receptor (Alpha-2B adrenoceptor) (Alpha-2B adrenoreceptor)		2899.69	2901.14	1553.48	821.597		0.133993	0.409438	2.44237
20036	20036_gw_74_8_1	ATP-binding cassette, sub-family C (CFTR/MRP), member 4		607.312	554.988	240.205	312.395		0.0262097	0.475437	2.10333
173228	173228_estExt_gwp_C_2410026	Hs19923889		3122.94	3832.89	5994.02	8752.7		0.199078	2.12005	0.471686
223751	223751_fgenesh1_pg_scaffold_3274000001	ADP-ribosylation factor-like 1		11750	13137.8	6641.97	9042.24		0.107195	0.630198	1.5868
172695	172695_estExt_gwp_C_2210008	Septin-7 (CDC10 protein homolog)		7975.22	7543.67	3311.49	3100.33		0.0102524	0.413163	2.42035
113178	113178_e_gw_116_87_1	Neuropeptide Y receptor type 2 (NPY2-R) (NPY-Y2 receptor)		1089.81	1370.04	2092.15	2380.85		0.0377666	1.81841	0.549931
196807	196807_fgenesh1_pg_scaffold_3000128	Variant surface antigen E precursor (VLPE prolipoprotein)		1959.88	966.69	604.637	1029		0.400019	0.558209	1.79144
136132	136132_e_gw_369_12_1	Kunitz-type proteinase inhibitor AXPI-I		672.274	345.4	208.299	261.139		0.336729	0.461285	2.16786
215383	215383_fgenesh1_pg_scaffold_226000033	MCM3 minichromosome maintenance deficient 3 (S. cerevisiae)		8695.38	7850.16	3721.25	3463.85		0.0406033	0.434262	2.30276
7463	7463_gw_4978_3_1	NA		9329.95	10965.9	15128.6	20617.7		0.194804	1.76126	0.567777
42712	42712_gw_514_2_1	Retrovirus-related Pol polyprotein from type I retrotransposable element R1 [Contains: Reverse transcriptase | Endonuclease]		3525.23	3543.25	1927.23	2984.23		0.289993	0.69484	1.43918
81163	81163_e_gw_4_413_1	7300365		3049.92	3927.91	41.5726	66.6436		0.0807113	0.0155086	64.4804
237612	237612_estExt_fgenesh1_kg_C_4530001	NA		7987.8	12066.6	13591.7	14546		0.284962	1.40307	0.712724
123866	123866_e_gw_204_17_1	7300620		982.678	1137.64	555.31	721.565		0.0660451	0.60221	1.66055
142145	142145_e_gw_645_12_1	calcium-independent alpha-latrotoxin receptor homolog 3		6395.31	7063.21	29622.1	39395.2		0.109496	5.12815	0.195002
216339	216339_fgenesh1_pg_scaffold_257000022	Photosystem I assembly protein ycf3		1569.47	1535.22	6325.66	3029.37		0.30893	3.0132	0.331873
239479	239479_estExt_fgenesh1_pg_C_150100	NA		13957.4	11189.9	3502.65	3863.68		0.0936589	0.292927	3.41382
222647	222647_fgenesh1_pg_scaffold_1806000002	Solute carrier family 12 member 1 (Bumetanide-sensitive sodium-(potassium)-chloride cotransporter 2) (Kidney-specific Na-K-Cl symporter)		739.468	500.898	1264.17	879.495		0.208644	1.72825	0.578619
35484	35484_gw_36_42_1	Beta-1,3-galactosyltransferase 5 (Beta-1,3-GalTase 5) (Beta3Gal-T5) (b3Gal-T5) (UDP-galactose:beta-N-acetylglucosamine beta-1,3-galactosyltransferase 5) (UDP-Gal:beta-GlcNAc beta-1,3-galactosyltransferase 5) (Beta-3-Gx-T5)		9605.03	8419.9	3776.53	4724.87		0.0274145	0.471647	2.12023
221848	221848_fgenesh1_pg_scaffold_1042000002	NA		612.566	840.387	454.169	492.613		0.261821	0.651626	1.53462
82559	82559_e_gw_6_136_1	xylosylprotein beta 1,4-galactosyltransferase, polypeptide 7 (galactosyltransferase I)		3241.61	4864.67	803.078	1317.66		0.142805	0.261617	3.82238
125023	125023_e_gw_216_25_1	glycine receptor, alpha 1 (startle disease/hyperekplexia, stiff man syndrome)		82.7636	134.363	60.5493	49.6517		0.275451	0.507544	1.97027
170252	170252_estExt_gwp_C_1430054	LIM domain only 4		3416.85	5090.99	460.814	694.231		0.136756	0.135762	7.3658
217858	217858_fgenesh1_pg_scaffold_315000010	AAA-type ATPase family protein / ankyrin repeat family protein		152.611	194.752	130.657	86.0778		0.167376	0.623942	1.60271
171640	171640_estExt_gwp_C_1830043	Frizzled 1 precursor (Frizzled-1) (Fz-1) (Xfz1)		843.664	571.147	561.27	322.354		0.282381	0.624553	1.60115
28706	28706_gw_88_143_1	FK506 binding protein 2		13424.4	16161.8	12782.9	10527.6		0.223421	0.787887	1.26922
240935	240935_estExt_fgenesh1_pg_C_370042	Max dimerization protein		5209.73	5201.83	3857.57	4036.97		0.044914	0.758248	1.31883
181733	181733_estExt_GenewiseH_1_C_310136	Hs9506693		9052.66	9141.9	7270.47	5547.25		0.196623	0.704481	1.41949
247808	247808_estExt_fgenesh1_pg_C_3530023	Myosin-5A (Myosin Va) (Dilute myosin heavy chain, non-muscle) (Myosin heavy chain p190) (Myosin-V)		1957.86	1469.88	1235.4	887.801		0.174777	0.619417	1.61442
169537	169537_estExt_gwp_C_1280092	Protein FAM18B		7460.98	7079.36	5290.26	5721.59		0.0265401	0.757331	1.32043
205060	205060_fgenesh1_pg_scaffold_56000026	At4g22670_2		1197.55	473.962	71.1654	62.0671		0.279865	0.0797078	12.5458
149648	149648_e_gw_3071_4_1	urease accessory protein (UREG)		3968	6084.36	5391.51	6535.72		0.537655	1.18651	0.842808
20744	20744_gw_35_10_1	WD repeat and HMG-box DNA binding protein 1 (Acidic nucleoplasmic DNA-binding protein 1) (And-1)		952.492	1252.86	778.865	524.077		0.152408	0.590808	1.6926
242010	242010_estExt_fgenesh1_pg_C_550042	Hs22044126		975.262	1123.64	408.976	446.263		0.0615667	0.407469	2.45417
216823	216823_fgenesh1_pg_scaffold_273000015	7292698		30588.9	37842.2	22312.2	28084.6		0.1975	0.736461	1.35785
248299	248299_estExt_fgenesh1_pg_C_4970002	NA		128.998	147.023	57.5087	61.2015		0.0630237	0.430076	2.32517
58687	58687_gw_48_180_1	NA		11667.9	6739.12	3610.35	4269.46		0.274102	0.428086	2.33598
184789	184789_estExt_GenewiseH_1_C_620059	similar to red-1		10369.2	11933.1	6546.74	6972.5		0.0934691	0.60618	1.64967
213748	213748_fgenesh1_pg_scaffold_183000034	hypothetical protein		43.7793	42.6346	232.148	209.188		0.0406587	5.10723	0.195801
170851	170851_estExt_gwp_C_1580106	Acyl-coenzyme A oxidase 1, peroxisomal (Palmitoyl-CoA oxidase) (AOX) [Contains: Acyl-CoA oxidase 1 peroxisomal, A chain | Acyl-CoA oxidase 1 peroxisomal, B chain | Acyl-CoA oxidase 1 peroxisomal, C chain]		2790.47	2328.99	3755.31	3633.08		0.10928	1.4432	0.692906
242820	242820_estExt_fgenesh1_pg_C_730042	Hs20551850		1284.66	2013.91	3346.99	3436.49		0.126876	2.05649	0.486265
237340	237340_estExt_fgenesh1_kg_C_1830006	Phosphatidylinositol-4-phosphate 5-kinase type II alpha (1-phosphatidylinositol-4-phosphate 5-kinase 2-alpha) (PtdIns(4)P-5-kinase isoform 2-alpha) (PIP5KII-alpha) (Diphosphoinositide kinase 2-alpha)		6385.61	7281.93	6151.63	6357.77		0.411825	0.915264	1.09258
81344	81344_e_gw_4_319_1	Hs22054077		15380.7	12184.1	141.619	147.41		0.0742694	0.0104854	95.3708
85723	85723_e_gw_12_84_1	Hs14249552		2904.98	3332.33	6311.24	5316.46		0.0782681	1.86422	0.536418
91476	91476_e_gw_27_215_1	hypothetical protein APH_0217 [Anaplasma phagocytophilum HZ] >gi|88597971|gb|ABD43441.1| hypothetical protein APH_0217 [Anaplasma phagocytophilum HZ]		906.068	531.776	975.262	1359.48		0.236556	1.62378	0.615846
110875	110875_e_gw_102_67_1	serine/threonine kinase 19		4519.74	6809.97	3435.55	4108.78		0.330841	0.665889	1.50175
147778	147778_e_gw_2133_2_1	7303925		3727.47	5374.43	11245.5	7276.61		0.219512	2.03498	0.491406
160932	160932_estExt_gwp_C_170007	CE28645		1255.19	634.152	143.542	221.975		0.241903	0.193463	5.16896
173776	173776_estExt_gwp_C_2680075	EF-hand domain-containing protein 2 (Swiprosin-1)		5119.3	5195.49	710.449	1115.28		0.0253014	0.177001	5.64967
156534	156534_e_gw_11285_3_1	MIR-interacting saposin-like protein precursor (Transmembrane protein 4) (Putative secreted protein ZSIG9)		6634.01	8201.76	2563.62	3851.03		0.0569114	0.432377	2.3128
186779	186779_estExt_GenewiseH_1_C_890109	glutathione transferase zeta 1 (maleylacetoacetate isomerase) [KO:K00799 K01800]		3427.9	3416.34	1651.58	2271.46		0.13301	0.573188	1.74463
230438	230438_fgenesh1_pm_scaffold_187000003	protein serine kinase H1		581.561	985.032	336.577	330.003		0.26822	0.425496	2.3502
80463	80463_e_gw_3_306_1	Scr3		2521.59	2901.5	2134.42	1513.88		0.160227	0.672734	1.48647
37793	37793_gw_32_191_1	Zinc finger protein GLIS3 (GLI-similar 3)		8982.89	8333.87	2010.85	2063.68		0.0301343	0.235294	4.25
166119	166119_estExt_gwp_C_690171	SKB1 homolog (S. pombe)		4460.1	4340.06	3204.53	3650.53		0.124119	0.77897	1.28375
88707	88707_e_gw_19_150_1	Uromodulin precursor (Tamm-Horsfall urinary glycoprotein) (THP)		23985.5	29839.8	35134.5	34945.6		0.219764	1.30199	0.768054
50002	50002_gw_323_38_1	similar to RIKEN cDNA D630029K19		648.204	678.837	796.512	1096.41		0.3077	1.42642	0.701056
127588	127588_e_gw_240_91_1	Hs20474073		1969.52	1893.88	1406.69	1398.17		0.0429634	0.726007	1.3774
225071	225071_fgenesh1_pg_scaffold_7242000001	hypothetical protein		166.496	191.717	147.226	105.756		0.188713	0.706232	1.41596
93031	93031_e_gw_32_226_1	similar to zinc transporter like 2		15213.8	14129.4	12090.3	10348.9		0.0991675	0.764716	1.30768
122819	122819_e_gw_193_33_1	N(4)-(beta-N-acetylglucosaminyl)-L-asparaginase precursor (Glycosylasparaginase) (Aspartylglucosaminidase) (N4-(N-acetyl-beta-glucosaminyl)-L-asparagine amidase) (AGA) [Contains: Glycosylasparaginase alpha chain | Glycosylasparaginase beta chain]		282.099	697.55	68.8227	58.5309		0.288581	0.129999	7.69235
205024	205024_fgenesh1_pg_scaffold_55000131	\N		9340.45	10104.4	2306.26	2343.93		0.0324443	0.239148	4.18152
247576	247576_estExt_fgenesh1_pg_C_3170028	suppressor of Ty 16 homolog (S. cerevisiae)		4618.75	3404.59	2074.14	2691.63		0.181327	0.593988	1.68354
191126	191126_estExt_GenewiseH_1_C_1940013	Soma ferritin		24933.1	21118.6	12271.4	14864.1		0.0674123	0.589239	1.6971
166693	166693_estExt_gwp_C_770045	CG14905-PA		2482.98	1383.6	3625.27	3896.42		0.169233	1.94531	0.514058
222411	222411_fgenesh1_pg_scaffold_1602000001	CG18522		562.718	1003.74	1059.57	1504.25		0.252288	1.6367	0.610986
48788	48788_gw_5428_2_1	NA		18141.8	10603.2	5521.45	8240.57		0.271579	0.478762	2.08872
166761	166761_estExt_gwp_C_780064	replication factor C (activator 1) 4, 37kDa		8184.63	7875.74	3740.31	4154.51		0.00549082	0.491571	2.03429
199142	199142_fgenesh1_pg_scaffold_13000149	NA		3101.65	1520.49	6131.27	8586.1		0.0926663	3.1841	0.314061
19118	19118_gw_268_42_1	fibrillin 1		1928.78	1461.15	2040.68	2922.18		0.291998	1.464	0.68306
212609	212609_fgenesh1_pg_scaffold_159000003	Paired box protein Pax-3 (HUP2)		988.915	795.103	837.077	813.948		0.616659	0.925453	1.08055
94578	94578_e_gw_37_189_1	Kinesin-like protein at 54D		124.596	213.065	324.62	442.515		0.109477	2.27191	0.440158
201119	201119_fgenesh1_pg_scaffold_26000048	ddi:ng2326 Similar to RIKEN cDNA 2810423E13 gene		635.045	386.206	598.84	877.116		0.348704	1.44524	0.691924
199904	199904_fgenesh1_pg_scaffold_18000028	Hs19705572		123.787	82.5215	226.957	224.905		0.105282	2.19023	0.456574
234280	234280_estExt_fgenesh1_pm_C_180003	Loss of heterozygosity 11 chromosomal region 2 gene A protein homolog (Mast cell surface antigen 1) (Masa-1)		2614.63	4181.66	8901.24	9769.28		0.0397609	2.74716	0.364012
187198	187198_estExt_GenewiseH_1_C_970078	\N		1958.41	2935.23	896.514	1428.77		0.183258	0.475165	2.10453
184605	184605_estExt_GenewiseH_1_C_590174	Zinc finger MYND domain containing protein 12		5826.33	6207.82	9500.81	7326.74		0.263124	1.39832	0.715146
83199	83199_e_gw_7_131_1	protease, serine, 23		21460.2	10223.4	9667.9	10807.5		0.499771	0.646246	1.5474
166138	166138_estExt_gwp_C_690209	inositol(myo)-1(or 4)-monophosphatase 1		1767.2	2252.58	626.219	1337.99		0.156272	0.488635	2.04652
214758	214758_fgenesh1_pg_scaffold_209000022	NA		441.347	394.434	539.94	582.615		0.0463448	1.34312	0.744534
248415	248415_estExt_fgenesh1_pg_C_5520002	Proline-rich protein MP-3		2561.88	2242.05	2602.8	3830.11		0.401482	1.33909	0.746775
213187	213187_fgenesh1_pg_scaffold_171000015	Hs20070331		698.646	762.912	421.493	345.274		0.0215044	0.524623	1.90613
205207	205207_fgenesh1_pg_scaffold_57000059	CG11301 gene product		5339.88	4809.64	579.41	705.691		0.0292643	0.126617	7.89785
236177	236177_estExt_fgenesh1_pm_C_5680002	Hs4507829		4067.24	5034.64	1259.8	989.471		0.071235	0.247121	4.0466
184753	184753_estExt_GenewiseH_1_C_610288	Protein transport protein SEC61 gamma subunit		14249.4	13380.9	7109.08	10724.7		0.20969	0.645441	1.54933
221882	221882_fgenesh1_pg_scaffold_1067000002	G protein-coupled receptor 10		313.166	216.296	215.588	176.606		0.372233	0.74074	1.35
39874	39874_gw_31_152_1	mae gene product		9152.19	5795.49	1288.82	2354.88		0.158009	0.243764	4.10233
40188	40188_gw_188_33_1	NA		564.948	561.976	1203.96	902.811		0.189797	1.86949	0.534906
228311	228311_fgenesh1_pm_scaffold_13000026	Minor histocompatibility antigen H13 (Signal peptide peptidase) (Presenilin-like protein 3)		25200.9	18158.2	18060.3	18780		0.523691	0.849655	1.17695
94933	94933_e_gw_38_269_1	7301130		3195.57	5522.22	2790.45	1589.38		0.278763	0.502401	1.99044
172052	172052_estExt_gwp_C_1990083	\N		2738.13	2995.96	2478.18	2449.93		0.19349	0.859441	1.16355
146825	146825_e_gw_1796_8_1	Salivary glue protein Sgs-4 precursor		3185.53	3621.86	401.49	447.711		0.0443314	0.124747	8.01623
87644	87644_e_gw_16_91_1	hypothetical gene supported by NM_138881		157.909	228.584	796.469	853.216		0.00610865	4.26835	0.234282
178214	178214_estExt_GenewiseH_1_C_50612	\N		1608.22	2065.31	2128.25	2543.27		0.248512	1.27167	0.786365
199185	199185_fgenesh1_pg_scaffold_13000192	Hypothetical protein C34C12.4 in chromosome III		8935.36	9310.14	7106.75	6433.09		0.0448196	0.742092	1.34754
244592	244592_estExt_fgenesh1_pg_C_1270034	similar to RIKEN cDNA 4933439F18		9753.1	11695.1	4965.52	5484.85		0.0931613	0.487237	2.05239
63173	63173_gw_12_350_1	Beta-1,3-galactosyltransferase 5 (Beta-1,3-GalTase 5) (Beta3Gal-T5) (b3Gal-T5) (UDP-galactose:beta-N-acetylglucosamine beta-1,3-galactosyltransferase 5) (UDP-Gal:beta-GlcNAc beta-1,3-galactosyltransferase 5) (Beta-3-Gx-T5) (Stage-specific embryonic antigen 3 synthase) (SSEA-3 synthase)		2595.26	2517.37	73.2625	119.183		0.00123281	0.0376412	26.5666
176363	176363_estExt_gwp_C_7260004	Hs8923609		3351.04	3274.59	1390.54	1516.37		0.00394045	0.438737	2.27927
92998	92998_e_gw_32_268_1	7296868		2181.03	2325.65	1316.38	1305.44		0.0475816	0.581762	1.71892
163150	163150_estExt_gwp_C_370106	Hs7549793_2		8172.09	6852.43	5098.51	6485.46		0.214453	0.771004	1.29701
87590	87590_e_gw_16_334_1	\N		679.471	343.311	1883.83	1681.22		0.0368032	3.48565	0.286891
209931	209931_fgenesh1_pg_scaffold_114000003	NA		17049.8	16623.1	24637.5	23875.8		0.00906831	1.44073	0.694095
197755	197755_fgenesh1_pg_scaffold_7000038	Collagen alpha 1(XII) chain precursor (Fibrochimerin)		290.98	170.374	939.467	1141.41		0.0338099	4.51037	0.221711
158213	158213_estExt_gwp_C_30106	\N		2037.46	2477.54	4262.04	5103.99		0.0627812	2.07443	0.482061
2890	2890_gw_60_3_1	Protease inhibitor (McaPI)		28668	26692	7291.55	9665.52		0.0072262	0.306305	3.26471
10976	10976_gw_176_5_1	SON protein (SON3) (Negative regulatory element-binding protein) (NRE-binding protein) (DBP-5) (Bax antagonist selected in saccharomyces 1) (BASS1)		347.607	365.151	251.783	278.497		0.0404602	0.743983	1.34412
236828	236828_estExt_fgenesh1_kg_C_580003	Hs10092617		3932.44	5452.05	627.078	681.115		0.118024	0.1394	7.17363
143846	143846_e_gw_886_6_1	Hs14745963		20611.5	20999.3	11517	9685.64		0.0479408	0.509546	1.96253
244805	244805_estExt_fgenesh1_pg_C_1340051	Ubiquitin cross-reactive protein precursor (Interferon-stimulated protein 15) (IP17)		158.151	337.875	572.905	710.82		0.080763	2.58802	0.386396
176042	176042_estExt_gwp_C_5450018	Cytochrome P450 27, mitochondrial precursor (Cytochrome P-450C27/25) (Sterol 26-hydroxylase) (Sterol 27-hydroxylase) (Vitamin D(3) 25-hydroxylase) (5-beta-cholestane-3-alpha,7-alpha,12-alpha-triol 27-hydroxylase)		1106.37	898.923	1986.56	2224.2		0.0208179	2.09982	0.47623
199437	199437_fgenesh1_pg_scaffold_15000029	nitrilase 1		3748.15	3478.59	1642.28	2003.36		0.0192627	0.504465	1.9823
132322	132322_e_gw_308_1_1	insulin-like growth factor 1 receptor		545.847	280.461	39.7817	34.3737		0.215815	0.0897431	11.1429
219148	219148_fgenesh1_pg_scaffold_387000013	NA		593.745	1056.61	470.488	266.335		0.266385	0.446463	2.23983
203710	203710_fgenesh1_pg_scaffold_45000009	\N		24495.4	24027.7	13105.3	18903.6		0.21302	0.659663	1.51593
101727	101727_e_gw_61_42_1	chimerin (chimaerin) 1		542.347	627.651	542.566	462.782		0.294547	0.859274	1.16377
186817	186817_estExt_GenewiseH_1_C_890182	Beta-catenin-like protein 1 (Nuclear associated protein) (NAP)		9448.86	11041.9	5020.46	3706.35		0.0319129	0.425889	2.34803
71351	71351_gw_51_241_1	similar to SPAC23A1.17		153.669	151.47	98.0036	55.7553		0.172424	0.503896	1.98453
243468	243468_estExt_fgenesh1_pg_C_890044	NA		370.241	495.505	785.569	1063.68		0.132714	2.13602	0.468161
244205	244205_estExt_fgenesh1_pg_C_1130029	NA		2999.86	3680.17	2436.93	2336.19		0.211823	0.714536	1.39951
133968	133968_e_gw_325_22_1	eukaryotic translation initiation factor 4 gamma, 1		1534.65	1709.9	2949.29	2959.86		0.0411234	1.82125	0.549074
222415	222415_fgenesh1_pg_scaffold_1607000001	Photosystem I assembly protein ycf3		8825.11	10160.8	22978.9	13097.2		0.329674	1.90015	0.526274
197163	197163_fgenesh1_pg_scaffold_4000243	similar to coenzyme A diphosphatase		381.632	304.125	527.559	610.023		0.0577532	1.65887	0.602819
165603	165603_estExt_gwp_C_620176	Hs6912372		7087.34	6050.88	272.013	462.507		0.0463393	0.0559072	17.8868
234831	234831_estExt_fgenesh1_pm_C_640005	ring finger protein 41		3048.17	3094.08	645.503	1014.86		0.0491459	0.270319	3.69933
205865	205865_fgenesh1_pg_scaffold_63000078	NA		888.069	925.837	45.5184	113.232		0.00641471	0.0875184	11.4262
131401	131401_e_gw_294_1_1	Hs21361361		4552.27	4392.11	9036.3	7452.45		0.128687	1.84348	0.542454
80485	80485_e_gw_3_161_1	NA		1156.91	1010.64	4142.3	4580.82		0.0264852	4.02441	0.248484
100129	100129_e_gw_55_77_1	Apoptosis regulator BAX, cytoplasmic isoform beta		12034.1	11173.1	17681.6	15743		0.0794994	1.44027	0.694312
107116	107116_e_gw_85_157_1	Glycoprotein 3-alpha-L-fucosyltransferase A (Core alpha-(1,3)-fucosyltransferase)		7703.54	6263.55	4247.24	3600.18		0.104826	0.561851	1.77983
130178	130178_e_gw_274_2_1	Hs7657041		2541.78	1971.43	3249.25	2821.83		0.170341	1.34518	0.743394
235218	235218_estExt_fgenesh1_pm_C_1090006	Tartrate-resistant acid phosphatase type 5 precursor (TR-AP) (Tartrate-resistant acid ATPase) (TrATPase) (Acid phosphatase 5, tartrate resistant)		740.959	944.856	1626.66	1574.87		0.0700751	1.8991	0.526564
149898	149898_e_gw_3204_1_1	Hs12007650		3009.17	2076.6	1532	1846.63		0.297024	0.66433	1.50528
194646	194646_estExt_GenewiseH_1_C_3920006	Rab GDP dissociation inhibitor alpha (Rab GDI alpha) (GDI-1)		371.945	317.268	157.129	179.427		0.0646058	0.488318	2.04784
151183	151183_e_gw_3997_2_1	similar to Nit protein 2		4635.14	4600.38	1789.21	1531.66		0.0251329	0.359575	2.78106
131384	131384_e_gw_294_77_1	7300250		2806.26	3240.37	8312.46	5555.17		0.208634	2.29345	0.436025
237021	237021_estExt_fgenesh1_kg_C_910003	28 kDa heat- and acid-stable phosphoprotein (PDGF-associated protein)		9760.21	7887.63	6715.66	6024.74		0.201406	0.721924	1.38519
245623	245623_estExt_fgenesh1_pg_C_1690051	NA		7976.82	9647.47	12941.5	11558.1		0.0906566	1.3901	0.71937
204044	204044_fgenesh1_pg_scaffold_47000103	Diamine acetyltransferase 2 (Spermidine/spermine N(1)-acetyltransferase 2) (Polyamine N-acetyltransferase 2)		1902.14	1986.18	1085.43	1692.93		0.314349	0.714541	1.3995
218187	218187_fgenesh1_pg_scaffold_334000014	NA		2069.18	2220.46	1352.48	1096.91		0.0404427	0.571001	1.75131
9835	9835_gw_12247_1_1	Hs20555317		9651.05	9236.17	11030.5	12199.3		0.136617	1.22992	0.813062
245886	245886_estExt_fgenesh1_pg_C_1820034	baculoviral IAP repeat-containing 3		1253.77	1453.49	565.477	790.549		0.0473948	0.500886	1.99646
80522	80522_e_gw_3_712_1	NA		18937.9	10167.2	6175.47	6223.11		0.307759	0.425993	2.34746
169659	169659_estExt_gwp_C_1300135	DNA segment, Chr 3, University of California at Los Angeles 1		23294	19556.5	11176	14544.3		0.0776444	0.600235	1.66602
238935	238935_estExt_fgenesh1_pg_C_100035	predicted single-stranded DNA-binding protein mssp-2		270.342	211.397	116.811	162.412		0.120511	0.579614	1.72528
200202	200202_fgenesh1_pg_scaffold_20000040	Hs21361401		2082.54	2996.91	3854.91	2839.93		0.359664	1.31802	0.758712
246324	246324_estExt_fgenesh1_pg_C_2110028	Programmed cell death protein 10		2541.11	2647.39	2272.81	2125.71		0.0577621	0.847743	1.1796
237274	237274_estExt_fgenesh1_kg_C_1570005	ddi:ng8556 PUTATIVE DECARBOXYLASE		9150.49	11823.5	11479.5	13985.7		0.345496	1.21413	0.823636
237292	237292_estExt_fgenesh1_kg_C_1660001	similar to MUM2 protein		1116.13	1178.78	357.584	472.365		0.0182228	0.361648	2.76512
138733	138733_e_gw_442_16_1	Sodium channel protein I, brain		53.8716	43.9605	142.524	120.185		0.0506839	2.68531	0.372397
94984	94984_e_gw_38_33_1	tolloid-like 2		174.174	120.844	34.3218	37.7203		0.148208	0.244196	4.09507
203108	203108_fgenesh1_pg_scaffold_40000076	At1g63900		1570.17	1342.47	3011.02	3439.06		0.036334	2.21452	0.451566
125865	125865_e_gw_224_29_1	caspase-8		249.791	259.889	757.017	935.135		0.0942867	3.32003	0.301202
1374	1374_gw_19_3_1	Antho-RFamide neuropeptides type 2 precursor [Contains: Antho-RFamide]		17921	8016.85	5901.87	4832.76		0.365247	0.41386	2.41628
170922	170922_estExt_gwp_C_1600101	7293507		7919.53	12016.3	3785.45	8724.66		0.370185	0.627519	1.59358
147748	147748_e_gw_2122_1_1	Hs6631095		7139.95	4087.27	2206.13	2722.28		0.280167	0.43897	2.27806
226071	226071_fgenesh1_pg_scaffold_17756000001	dusty protein kinase		1404.78	1302.45	2764.75	1895.6		0.2628	1.72144	0.580908
244996	244996_estExt_fgenesh1_pg_C_1410044	NA		2527.94	1369.76	1247.59	917.983		0.362122	0.555602	1.79985
168315	168315_estExt_gwp_C_1020155	Hs20143975		2046.4	976.375	451.103	464.755		0.299117	0.302985	3.30049
613	613_gw_587_2_1	Adipocyte-derived leucine aminopeptidase precursor (A-LAP) (ARTS-1) (Aminopeptidase PILS) (Puromycin-insensitive leucyl-specific aminopeptidase) (PILS-AP) (Type 1 tumor necrosis factor receptor shedding aminopeptidase regulator)		384.628	701.578	63.1895	54.1188		0.201018	0.107998	9.25941
95178	95178_e_gw_38_6_1	sterol regulatory element binding transcription factor 1		656.028	661.847	860.151	763.374		0.194106	1.23193	0.811737
198135	198135_fgenesh1_pg_scaffold_8000176	NA		8653.13	9553.25	15608.9	16519.1		0.00835283	1.76466	0.566683
36388	36388_gw_1_288_1	heterogeneous nuclear ribonucleoprotein A/B		6698.46	3936.86	9805.19	8197.88		0.177605	1.69276	0.59075
116562	116562_e_gw_139_97_1	Hs22043667		2177.66	2095.32	1027.38	1603.07		0.208652	0.615601	1.62443
177208	177208_estExt_GenewiseH_1_C_20246	\N		3050.02	2161.06	3252.99	3868.96		0.234496	1.36669	0.731693
216777	216777_fgenesh1_pg_scaffold_271000032	mannosyl (alpha-1,3-)-glycoprotein beta-1,4-N-acetylglucosaminyltransferase, isoenzyme A		7265.13	6266.39	7247.4	8837.32		0.327566	1.18869	0.841265
242041	242041_estExt_fgenesh1_pg_C_550109	NA		1035.5	1615.13	1160.19	728.862		0.410059	0.712678	1.40316
243762	243762_estExt_fgenesh1_pg_C_980020	BEST:CK01296 gene product		29667	31600.9	22561.2	29926.5		0.436313	0.856692	1.16728
208197	208197_fgenesh1_pg_scaffold_89000059	7291298		4891.7	5409.68	5641.54	6398.59		0.214859	1.16879	0.855587
9140	9140_gw_9186_1_1	Cytochrome P450 17A1 (CYPXVII) (P450-C17) (P450c17) (Steroid 17-alpha-hydroxylase/17,20 lyase)		4744.07	5409.61	8100.92	7316.02		0.0381907	1.51836	0.658606
90077	90077_e_gw_23_232_1	similar to surface antigen PHGST#5		1441.22	1922.98	481.902	650.202		0.105971	0.336515	2.97164
210286	210286_fgenesh1_pg_scaffold_119000048	Hypothetical protein		551.22	786.902	1015.35	1330.39		0.134349	1.75301	0.570447
84837	84837_e_gw_10_150_1	Tropomyosin beta chain (Tropomyosin 2) (Beta-tropomyosin)		2037.86	2603.8	69.8201	94.805		0.0795417	0.0354669	28.1953
177083	177083_estExt_GenewiseH_1_C_10658	phosphotriesterase related		7068.05	9391.22	11191.3	17680		0.282541	1.75411	0.570091
138693	138693_e_gw_439_30_1	sine oculis homeobox homolog 4.2		2376.76	1052.52	546.226	824.346		0.355649	0.399668	2.50207
126498	126498_e_gw_232_91_1	NA		1168.49	1196.18	652.04	936.181		0.220541	0.671646	1.48888
31543	31543_gw_5_64_1	Hs14149823		1436.6	646.476	49.1842	87.0696		0.244781	0.0654098	15.2882
151844	151844_e_gw_4434_1_1	\N		840.322	653.58	750.181	1415.76		0.490775	1.44985	0.689725
243504	243504_estExt_fgenesh1_pg_C_900029	Hs18079319		13345.1	13848.9	8184.11	9288.94		0.0388921	0.642532	1.55634
14560	14560_gw_254_25_1	Angiotensin-converting enzyme, somatic isoform precursor (Dipeptidyl carboxypeptidase I) (Kininase II) [Contains: Angiotensin-converting enzyme, somatic isoform, soluble form]		203.577	106.785	26.7069	30.9299		0.232287	0.185708	5.38479
238441	238441_estExt_fgenesh1_pg_C_50251	Hs11034849		824.887	793.031	1014.12	1149.4		0.139277	1.33722	0.74782
98333	98333_e_gw_49_76_1	Hs9910182		1385.01	1892.53	6038.77	4707.14		0.0804758	3.27865	0.305003
239047	239047_estExt_fgenesh1_pg_C_110093	fer (fps/fes related) tyrosine kinase (phosphoprotein NCP94)		2413.96	1841.93	1225.46	1086		0.165692	0.543123	1.8412
240295	240295_estExt_fgenesh1_pg_C_270013	\N		249.507	466.541	56.202	61.9304		0.221458	0.164978	6.0614
234891	234891_estExt_fgenesh1_pm_C_710004	procollagen-lysine, 2-oxoglutarate 5-dioxygenase 3		26390.6	9185.96	5166.27	5574.31		0.385576	0.3019	3.31235
106794	106794_e_gw_83_66_1	ring finger protein 11		3108.13	3439.61	2027.01	1985.79		0.0788053	0.612852	1.63171
142164	142164_e_gw_645_13_1	calcium-independent alpha-latrotoxin receptor homolog 2		2338.96	2031.95	10235.7	7094.74		0.148467	3.96494	0.252211
239158	239158_estExt_fgenesh1_pg_C_120124	7290668		2596.26	1947.64	3825.49	2805.9		0.248064	1.4594	0.685211
196161	196161_fgenesh1_pg_scaffold_1000092	Hypothetical protein C297.06c in chromosome III		196.735	311.286	77.2825	155.437		0.202185	0.458091	2.18297
168765	168765_estExt_gwp_C_1130018	Hs21361718		1959.28	2040.86	2931.02	3515.61		0.143514	1.6116	0.6205
53043	53043_gw_3577_7_1	hypothetical protein		3683.08	3836.6	1438.38	2062.16		0.0829728	0.465518	2.14815
124200	124200_e_gw_208_69_1	Fibropellin-1 precursor (Fibropellin-I) (Epidermal growth factor-related protein 1) (UEGF-1)		994.199	1019.06	423.357	401.821		0.000860424	0.409873	2.43978
178508	178508_estExt_GenewiseH_1_C_70040	similar to hypothetical protein		1563.7	715.16	2166.45	1899.62		0.260747	1.78426	0.560458
219949	219949_fgenesh1_pg_scaffold_458000007	NA		45864.9	40511.3	31805.9	34919.7		0.113939	0.7725	1.2945
244261	244261_estExt_fgenesh1_pg_C_1160011	Cysteine-rich venom protein 6 precursor		7496.27	4307.8	1010.12	1743.28		0.20121	0.233258	4.2871
226891	226891_fgenesh1_kg_scaffold_82000002	CE13269		261.396	300.406	464.718	584.46		0.126576	1.86752	0.535469
165971	165971_estExt_gwp_C_670074	PRA1 family protein 3 (ADP-ribosylation-like factor 6 interacting protein 5) (Glutamate transporter EAAC1 interacting protein) (GTRAP3-18) (Prenylated Rab acceptor protein 2) (JWa protein) (ARL-6 interacting protein-5) (Aip-5) (Addicsin)		4444	4574.75	2104.23	2454.66		0.0291539	0.505491	1.97827
174587	174587_estExt_gwp_C_3130034	NA		10655.5	7878.48	12572.9	10991.6		0.286446	1.27142	0.786523
98128	98128_e_gw_48_23_1	LIM homeobox 2		20127.4	11896.1	8021.74	13653		0.420387	0.676838	1.47746
240861	240861_estExt_fgenesh1_pg_C_350094	ubiquitin conjugation factor E4 A		4307.37	4457.99	6912.6	7137.41		0.00474909	1.6029	0.623869
60477	60477_gw_23_291_1	Hs17941285		345.106	216.325	42.3647	48.2376		0.169325	0.161377	6.19666
213202	213202_fgenesh1_pg_scaffold_171000030	Hs21686999		1146.72	653.004	3091.21	2136.16		0.123111	2.90454	0.344289
94623	94623_e_gw_37_231_1	ficolin (collagen/fibrinogen domain containing lectin) 2 (hucolin)		1379.18	1577.74	1159.05	1198.87		0.192377	0.797426	1.25404
242539	242539_estExt_fgenesh1_pg_C_660046	NA		173.982	449.503	623.672	506.649		0.288209	1.81291	0.5516
132075	132075_e_gw_304_53_1	nuclear receptor subfamily 2, group E, member 3		819.497	630.413	155.07	193.639		0.0971476	0.240504	4.15793
87552	87552_e_gw_16_151_1	TEK tyrosine kinase, endothelial (venous malformations, multiple cutaneous and mucosal)		1254.46	1448.23	4328.53	5024.18		0.0506872	3.46053	0.288973
125694	125694_e_gw_222_13_1	NME7		5705.04	6125.73	7297.24	6925.65		0.0522595	1.20219	0.831812
87290	87290_e_gw_15_146_1	Hypothetical protein yhgE (ORFB)		180.006	61.695	451.639	635.739		0.0780096	4.49886	0.222278
246762	246762_estExt_fgenesh1_pg_C_2400018	NA		1181.74	1306.19	2404.25	1873.99		0.167944	1.7196	0.581529
100445	100445_e_gw_57_113_1	7293093		12491.6	11100.6	13397.3	14744.9		0.143368	1.19287	0.838317
223041	223041_fgenesh1_pg_scaffold_2198000002	NA		10629.9	10048.1	5623.05	5761.97		0.0307423	0.550585	1.81625
238315	238315_estExt_fgenesh1_pg_C_50031	NA		4615.98	4944.66	117.058	130.682		0.0222362	0.0259125	38.5914
228132	228132_fgenesh1_pm_scaffold_8000003	\N		27382.1	25212.7	19186.2	18171.3		0.0518458	0.71029	1.40788
229027	229027_fgenesh1_pm_scaffold_48000013	Hs14720662		17209.2	11890.4	11616.4	12211.2		0.501573	0.818828	1.22126
28119	28119_gw_47_91_1	7293180		8669.37	12193.3	24673.3	17536.5		0.159169	2.02322	0.494261
247537	247537_estExt_fgenesh1_pg_C_3130026	Hs21361625		6566.27	6314.68	8239.69	7229.46		0.220811	1.20093	0.832686
113973	113973_e_gw_121_108_1	UDP-Gal:betaGlcNAc beta 1,3-galactosyltransferase, polypeptide 4		1459.95	551.76	293.96	393.223		0.380385	0.341591	2.92748
241683	241683_estExt_fgenesh1_pg_C_490065	Probable signal peptidase complex subunit 2 (Microsomal signal peptidase 25 kDa subunit) (SPase 25 kDa subunit)		8182.32	9015.05	3983	5852.63		0.11621	0.571927	1.74847
201834	201834_fgenesh1_pg_scaffold_30000185	similar to HSPC043 protein		3471.44	4286.15	2112.74	3123.1		0.197179	0.674931	1.48163
112780	112780_e_gw_114_77_1	peroxisome biogenesis factor 13		15434.7	13691	24793.2	21493.7		0.0722465	1.58921	0.629243
40923	40923_gw_1355_2_1	7301121		204.835	272.923	492.486	361.783		0.164546	1.78808	0.559259
229523	229523_fgenesh1_pm_scaffold_82000008	Hs16753231		11706	11922.4	9037.06	6325.75		0.199855	0.650183	1.53803
142051	142051_e_gw_635_15_1	Cytochrome P450 3A12 (CYPIIIA12) (P450-PBD-1)		3474.4	8534.61	13001.2	16235.4		0.123712	2.43455	0.410753
110962	110962_e_gw_103_58_1	Hs4507241		7652.2	9471.54	4633.02	4706.73		0.145666	0.545427	1.83343
242829	242829_estExt_fgenesh1_pg_C_730053	NA		14443.2	13527.4	5028.48	5762.1		0.00558329	0.385783	2.59213
42697	42697_gw_1143_3_1	Hs16157491		360.783	189.102	148.543	228.411		0.489745	0.685515	1.45876
224795	224795_fgenesh1_pg_scaffold_5970000001	similar to mucolipin 1		795.106	990.901	2079.13	1582.48		0.128939	2.05017	0.487765
172482	172482_estExt_gwp_C_2140056	Hs4507857		10840.8	10384.7	7913.01	9206.76		0.164216	0.806568	1.23982
192152	192152_estExt_GenewiseH_1_C_2300012	casein kinase 1 gamma 3 isoform [EC:2.7.1.-]		6247.8	7206.76	3425.53	3447.87		0.0919662	0.51086	1.95748
212816	212816_fgenesh1_pg_scaffold_163000033	nitrite reductase (cytochrome; ammonia-forming)		373.685	313.986	1759.09	2266.3		0.0922349	5.85367	0.170833
167228	167228_estExt_gwp_C_840152	Hs21314776		1181.65	860.794	354.218	481.481		0.129273	0.409167	2.44399
225035	225035_fgenesh1_pg_scaffold_7171000001	procollagen, type V, alpha 2		416.486	578.014	65.5537	88.0759		0.115227	0.154479	6.47336
246106	246106_estExt_fgenesh1_pg_C_1970014	NA		1239.33	1425.66	2005.28	1715.45		0.111645	1.39615	0.716255
184952	184952_estExt_GenewiseH_1_C_630174	similar to RIKEN cDNA 1810074P20		969.579	681.344	592.579	600.013		0.357245	0.722379	1.38432
179043	179043_estExt_GenewiseH_1_C_100117	similar to Autophagy protein 12-like (APG12-like)		1774.5	1458.87	1107.9	1192.82		0.188569	0.711551	1.40538
61467	61467_gw_12_306_1	7301211		611.871	642.471	4003.17	4294.31		0.0247605	6.615	0.151172
82548	82548_e_gw_6_267_1	Hs7662494		3268.42	2140.02	1761.58	1835.47		0.353755	0.66508	1.50358
160868	160868_estExt_gwp_C_160254	Hs4505965		2160.39	2962.66	185.249	157.688		0.10552	0.0669401	14.9387
131027	131027_e_gw_289_20_1	Hs4557437		19281.2	19179.4	17694.2	18604.7		0.250287	0.943791	1.05956
63464	63464_gw_1117_5_1	proline-rich extensin-like family protein		259.474	372.373	80.7172	97.5534		0.148689	0.282142	3.54431
174806	174806_estExt_gwp_C_3320011	Hs7657134		1536.38	2516.38	8154.23	5925.73		0.0984015	3.47417	0.287839
229894	229894_fgenesh1_pm_scaffold_118000003	CG18317 gene product		11845.8	7271.83	23735.8	24328.9		0.0951589	2.51416	0.397748
169043	169043_estExt_gwp_C_1190006	Signal peptidase complex subunit 1 (Microsomal signal peptidase 12 kDa subunit) (SPase 12 kDa subunit)		3635.35	4224.87	1828.63	2137.97		0.0512904	0.504642	1.9816
92693	92693_e_gw_31_230_1	similar to LIV-1 protein, estrogen regulated		1204.8	939.337	341.245	619.681		0.0917022	0.448165	2.23132
205626	205626_fgenesh1_pg_scaffold_61000058	RBJ protein		4751.33	5605.09	5469.7	6616.15		0.358424	1.16699	0.856904
241309	241309_estExt_fgenesh1_pg_C_430090	NA		14289.6	14672.5	9369.78	10019.3		0.0129524	0.669466	1.49373
217910	217910_fgenesh1_pg_scaffold_318000002	tyrosyl-tRNA synthetase		11225.3	10776.6	4089.82	4139.37		0.0192871	0.374021	2.67365
244281	244281_estExt_fgenesh1_pg_C_1160055	CG13214 gene product		450.68	558.652	1623.25	2060.24		0.0876994	3.64943	0.274015
53046	53046_gw_131_80_1	7293486		123.787	61.9395	28.2669	28.764		0.285178	0.30707	3.25659
208128	208128_fgenesh1_pg_scaffold_88000093	Sacsin		926.153	1222.84	5817.38	4237.88		0.115616	4.67906	0.213718
135251	135251_e_gw_353_39_1	3-hydroxy-3-methylglutaryl-coenzyme A reductase 1 (HMG-CoA reductase 1)		2425.2	1870.06	4788.93	5019.48		0.0362092	2.28354	0.437916
219932	219932_fgenesh1_pg_scaffold_456000012	NA		4143.78	3618.1	2829.42	2054.41		0.107101	0.629207	1.5893
177762	177762_estExt_GenewiseH_1_C_40135	7300702		10604	9603.15	7132.57	5596.19		0.0707276	0.629913	1.58752
98677	98677_e_gw_50_1_1	LWamide neuropeptides precursor [Contains: LWamide I | LWamide II | LWS]		23641.8	7352.02	726.205	1294.5		0.325781	0.0651972	15.3381
96275	96275_e_gw_42_4_1	Hs20543659		468.044	238.003	1033.12	1329.49		0.0530601	3.34625	0.298842
175733	175733_estExt_gwp_C_4510001	Hs8923609		3212.98	2853.18	1302.78	1277.02		0.0642505	0.425278	2.3514
245202	245202_estExt_fgenesh1_pg_C_1490040	predicetd ubiquitin-protein ligase E3-alpha-like protein		383.176	326.771	150.562	204.435		0.0452282	0.500034	1.99987
52268	52268_gw_69_179_1	\N		599.051	857.271	488.838	436.394		0.278115	0.635322	1.57401
242758	242758_estExt_fgenesh1_pg_C_710058	Chordin precursor (Organizer-specific secreted dorsalizing factor)		18067.6	15409.7	9809.2	10122.6		0.119286	0.595383	1.67959
247369	247369_estExt_fgenesh1_pg_C_2960008	NA		2966.54	1493.49	1138.97	1329.21		0.402569	0.553399	1.80701
158535	158535_estExt_gwp_C_40200	\N		6516.05	5219.81	2356.8	2596.58		0.110676	0.422072	2.36926
233471	233471_fgsh_est_C_scaffold_240000005	NA		1896.52	2529.11	91.6835	151.64		0.093099	0.0549805	18.1883
212137	212137_fgenesh1_pg_scaffold_150000018	Hs14150197		1851.76	2744.86	605.094	1343.01		0.154044	0.423812	2.35953
246634	246634_estExt_fgenesh1_pg_C_2300018	NA		155.817	343.057	343.928	587.958		0.302152	1.86798	0.535338
93666	93666_e_gw_33_26_1	similar to bA16L21.2.1 (novel DnaJ domain protein similar to Drosophila, C. elegans and Arabidopsis predicted proteins (isoform 1))		3425.64	3878.55	4069.09	2532.21		0.727988	0.903768	1.10648
84777	84777_e_gw_10_112_1	Hs4885389		3268.32	4406.66	1456.34	1874.63		0.130779	0.434004	2.30413
48022	48022_gw_255_52_1	NA		498.588	588.212	404.321	341.486		0.102545	0.686241	1.45721
61251	61251_gw_77_154_1	CE24780		264.43	247.04	577.667	501.675		0.0721716	2.11028	0.473871
225401	225401_fgenesh1_pg_scaffold_8486000001	CE09525		240.648	136.747	809.371	888.466		0.0120664	4.49882	0.22228
160804	160804_estExt_gwp_C_160059	7293805		4500.83	6455.4	8538.17	9342.94		0.137083	1.63205	0.612727
3315	3315_gw_636_5_1	MAM domain containing protein 2 precursor		45.9748	54.3889	89.806	80.9406		0.0290385	1.70128	0.587793
240013	240013_estExt_fgenesh1_pg_C_230038	Hs20543026		7563.16	9630.86	5057.1	6019.12		0.164302	0.64419	1.55234
114506	114506_e_gw_126_150_1	ddi:ng1032 4-coumarate:CoA ligase		1094	644.791	2291.84	2974.71		0.0639729	3.02886	0.330158
241700	241700_estExt_fgenesh1_pg_C_490111	formin binding protein 1		2830.27	1279.03	585.854	674.403		0.316625	0.306684	3.26069
240482	240482_estExt_fgenesh1_pg_C_300095	CG9555 gene product		1413.07	1102.52	307.156	424.2		0.078597	0.290729	3.43963
41116	41116_gw_465_14_1	Transmembrane protease, serine 6 (Matriptase-2)		2137.34	479.691	81.2822	65.3932		0.376229	0.0560465	17.8423
99765	99765_e_gw_54_182_1	NA		18005.8	6138.5	1884.73	3745		0.358023	0.23317	4.28871
161770	161770_estExt_gwp_C_240196	Hs7662655		1382.03	1647.99	2116.9	2343.19		0.0571603	1.47197	0.679363
96685	96685_e_gw_43_186_1	\N		360.738	483.77	53.391	180.468		0.0747393	0.276918	3.61118
157776	157776_estExt_gwp_C_10318	adenosine deaminase, RNA-specific		459.445	304.144	1050.25	662.902		0.213166	2.24356	0.445721
84172	84172_e_gw_9_306_1	Galactosylceramide sulfotransferase (GalCer sulfotransferase) (Cerebroside sulfotransferase) (3'-phosphoadenylylsulfate:galactosylceramide 3'-sulfotransferase) (3'-phosphoadenosine-5'phosphosulfate:GalCer sulfotransferase)		3577.34	3818.62	1419.35	1340.5		0.0199085	0.373156	2.67985
237962	237962_estExt_fgenesh1_pg_C_20233	At3g24400		13342.1	11134.4	10590.1	9922.9		0.305852	0.838072	1.19322
241939	241939_estExt_fgenesh1_pg_C_530134	\N		3696.65	4035.62	4232.16	4803.69		0.217213	1.16859	0.855733
247211	247211_estExt_fgenesh1_pg_C_2780040	Protein C20orf85		1868.09	2582.15	790.367	1020.47		0.141751	0.406907	2.45756
240535	240535_estExt_fgenesh1_pg_C_300189	ddi:ng7259 no hits		7110.81	7034.99	5832.88	6767.62		0.344887	0.89076	1.12264
214720	214720_fgenesh1_pg_scaffold_208000018	ddi:ng12564 component of a tRNA splicing complex		164.514	163.247	599.051	777.611		0.107332	4.2002	0.238084
197745	197745_fgenesh1_pg_scaffold_7000028	At5g27410		741.117	854.976	280.867	308.16		0.0590585	0.369043	2.70971
231834	231834_fgsh_est_C_scaffold_5000025	Hypothetical protein		669.338	1055.47	3907.78	4799.85		0.0478319	5.04846	0.19808
246873	246873_estExt_fgenesh1_pg_C_2500022	predicetd AGUA_STRPN Putative agmatine deiminase (Agmatine iminohydrolase)		828.005	778.57	592.44	724.697		0.244433	0.819842	1.21975
103742	103742_e_gw_69_191_1	Hs4885559		15102	13540.3	17328.8	14381.2		0.4799	1.1071	0.903258
37123	37123_gw_32_180_1	similar to cornifin beta		1138.63	723.754	158.763	152.436		0.166301	0.167098	5.98452
210670	210670_fgenesh1_pg_scaffold_125000039	superkiller viralicidic activity 2-like (S. cerevisiae)		286.836	210.43	207.809	110.629		0.291387	0.640378	1.56158
103452	103452_e_gw_68_121_1	CE12396		3099.24	2780.62	1962.14	2110.76		0.0697269	0.692687	1.44365
211452	211452_fgenesh1_pg_scaffold_138000028	NA		613.561	655.151	86.9386	58.5309		0.00359046	0.114659	8.7215
202189	202189_fgenesh1_pg_scaffold_33000033	EGF-like calcium-binding		333.37	83.8003	3123.54	3643.06		0.023125	16.2202	0.0616514
154347	154347_e_gw_7250_1_1	Hs17438220		11365	12820	16568.7	16227.1		0.0923219	1.35604	0.737441
231045	231045_fgenesh1_pm_scaffold_353000002	ddi:ng756 Conserved hypothetical protein		3847.39	5539.22	5156.94	6523.14		0.406326	1.24434	0.803642
229327	229327_fgenesh1_pm_scaffold_69000002	Kua homolog		15075.6	11084.2	9440.46	9033.68		0.302365	0.706203	1.41602
128230	128230_e_gw_247_4_1	Hs21918872		889.134	427.532	1863.87	1684.5		0.0957853	2.69497	0.371062
239782	239782_estExt_fgenesh1_pg_C_190145	Wilms tumor 1 associated protein		10306.5	11767.2	10205.3	7124.75		0.341715	0.785099	1.27372
149621	149621_e_gw_3055_3_1	Pinopsin (Pineal opsin) (P-opsin) (Pineal gland-specific opsin)		196.323	221.39	85.3883	208.511		0.494456	0.703591	1.42128
178355	178355_estExt_GenewiseH_1_C_60264	Cell growth-regulating nucleolar protein		6969.05	5787.38	4132.27	4433.07		0.157162	0.671453	1.48931
198232	198232_fgenesh1_pg_scaffold_9000021	7295767		511.483	323.43	66.0777	75.0199		0.167801	0.168997	5.91728
242624	242624_estExt_fgenesh1_pg_C_670093	ceroid-lipofuscinosis, neuronal 2		404.21	1185.53	4679.22	6493.2		0.08078	7.02782	0.142292
248555	248555_estExt_fgenesh1_pg_C_6650003	Alpha-2B adrenergic receptor (Alpha-2B adrenoceptor) (Alpha-2B adrenoreceptor)		816.421	485.958	424.024	645.007		0.6241	0.820829	1.21828
65450	65450_gw_1_588_1	eukaryotic translation initiation factor 3, subunit 10 theta, 150/170kDa		5362.41	9474.54	70.6136	165.608		0.174604	0.0159212	62.8094
159012	159012_estExt_gwp_C_60073	like-glycosyltransferase		3019.68	2293.59	654.868	438.257		0.0868892	0.205735	4.86062
128053	128053_e_gw_245_65_1	Putative HIF-prolyl hydroxylase PH-4 (Hypoxia-inducible factor prolyl 4-hydroxylase)		1144.09	1449.32	3749.63	4082.96		0.00756683	3.02019	0.331105
106759	106759_e_gw_83_127_1	Hs9506659		7048.52	6627.27	6058.22	4045.35		0.317272	0.738792	1.35356
140400	140400_e_gw_521_6_1	NA		3581.31	6810.35	2030.33	3115.98		0.332692	0.495234	2.01925
217973	217973_fgenesh1_pg_scaffold_320000018	similar to ldlBp		1323.54	1051.91	521.757	335.158		0.0550368	0.360738	2.7721
23136	23136_gw_41_34_1	Dynein heavy chain (DYHC)		92.3258	184.953	527.781	535.757		0.0727966	3.83562	0.260714
71074	71074_gw_1_683_1	ABC transporter family protein		816.58	648.809	2164.62	1802.88		0.053345	2.70748	0.369347
149810	149810_e_gw_3161_2_1	NA		1535.44	2236.73	1200.69	936.519		0.228076	0.566573	1.765
214552	214552_fgenesh1_pg_scaffold_203000013	NA		903.797	568.54	220.872	458.161		0.207017	0.461194	2.16828
7367	7367_gw_3795_4_1	Hs4505565		165.281	105.87	58.9841	42.8846		0.195624	0.37569	2.66177
205781	205781_fgenesh1_pg_scaffold_62000100	solute carrier family 21 (organic anion transporter), member 12		342.552	388.664	1305.69	1454.23		0.0312839	3.77443	0.264941
196303	196303_fgenesh1_pg_scaffold_1000234	Substance-P receptor (SPR) (NK-1 receptor) (NK-1R) (Tachykinin receptor 1)		660.476	832.54	33.0182	41.1964		0.07625	0.0497078	20.1175
52223	52223_gw_35_165_1	Alpha-1A adrenergic receptor (Alpha 1A-adrenoceptor) (Alpha 1A-adrenoreceptor) (Alpha-1C adrenergic receptor)		157.177	223.675	371.118	338.22		0.0810981	1.8625	0.536913
198567	198567_fgenesh1_pg_scaffold_10000159	fibrillin 2		957.274	618.402	776.727	410.553		0.518188	0.753505	1.32713
82910	82910_e_gw_6_352_1	Hs19923568		351.545	168.938	1223.14	683.24		0.209781	3.66272	0.273021
88459	88459_e_gw_18_226_1	Sodium channel protein I, brain		89.7306	67.9951	713.531	761.753		0.00821715	9.35348	0.106912
183502	183502_estExt_GenewiseH_1_C_480075	Hs20538500		2369.6	1341.62	3059.38	3989.13		0.138988	1.89924	0.526526
89701	89701_e_gw_22_263_1	similar to RIKEN cDNA 1110054G21		5122.48	3862.53	4173.24	2762.1		0.393061	0.771878	1.29554
238758	238758_estExt_fgenesh1_pg_C_80081	NA		3813.13	2985.66	1976.41	2211.16		0.174139	0.615929	1.62356
92763	92763_e_gw_31_28_1	mast cell surface antigen-1		660.692	1273.09	6499.21	9166.78		0.107934	8.10123	0.123438
19278	19278_gw_329_32_1	Hs20552318		16846.7	12080.3	10857	9161.64		0.289371	0.692039	1.44501
116716	116716_e_gw_141_19_1	Neuronal acetylcholine receptor protein, alpha-10 subunit precursor (Nicotinic acetylcholine receptor subunit alpha 10) (NACHR alpha 10) (Alpha 10 nAChR)		367.544	322.428	152.09	169.756		0.0492156	0.466463	2.14379
81449	81449_e_gw_4_387_1	HsM18152777		36656.1	29944.4	51268.2	55067.3		0.0568034	1.59662	0.626325
167670	167670_estExt_gwp_C_910144	NA		2136.11	1402.84	2741.47	4245.67		0.221636	1.97435	0.506495
83220	83220_e_gw_7_297_1	similar to cDNA sequence BC021917		1080.46	978.319	4502.48	2798.24		0.199017	3.54614	0.281996
110116	110116_e_gw_98_208_1	caspase 8, apoptosis-related cysteine protease [EC:3.4.22.-]		124.821	163.247	376.539	333.288		0.0189993	2.4641	0.405828
144336	144336_e_gw_1015_2_1	Sialidase (Neuraminidase) (NA) (Major surface antigen)		922.11	819.353	1210.05	1306.79		0.0318222	1.44524	0.691925
21241	21241_gw_147_19_1	Oocyte zinc finger protein XLCOF8.4		4591.42	2154.21	9925.51	5751.88		0.23539	2.32408	0.430278
240477	240477_estExt_fgenesh1_pg_C_300081	CG16995 gene product		355.377	594.321	30.5798	82.1277		0.1638	0.118677	8.42622
192238	192238_estExt_GenewiseH_1_C_2320090	dendritic cell protein		5517.17	6613.12	4089.27	4666.08		0.150292	0.721776	1.38547
165376	165376_estExt_gwp_C_590169	Spermidine synthase (Putrescine aminopropyltransferase) (SPDSY)		5134.7	6667.12	1814.29	1954.72		0.117539	0.319359	3.13128
185634	185634_estExt_GenewiseH_1_C_730201	7296317		10372.1	11223.6	26960.3	31683.7		0.0727735	2.71554	0.368251
245559	245559_estExt_fgenesh1_pg_C_1660047	Neuropeptide Y receptor (NPY-R) (PR4 receptor)		813.255	1114.21	145.085	157.999		0.116082	0.157245	6.35952
237368	237368_estExt_fgenesh1_kg_C_2050002	Meiosis expressed protein 1		11072.7	13267.5	18520.8	15120.3		0.169408	1.38212	0.723528
247910	247910_estExt_fgenesh1_pg_C_3760020	CG6749-PA		4944.65	1045.57	178.963	295.252		0.391559	0.0791649	12.6319
213978	213978_fgenesh1_pg_scaffold_189000004	\N		584.041	595.629	636.901	726.066		0.28392	1.15538	0.865516
201913	201913_fgenesh1_pg_scaffold_31000073	Hs18921093		2956.23	1334.19	875.653	992.344		0.374601	0.435389	2.2968
203263	203263_fgenesh1_pg_scaffold_41000102	NA		695.115	769.878	803.567	1057.31		0.348293	1.27023	0.787259
205821	205821_fgenesh1_pg_scaffold_63000034	similar to embryonic ectoderm development protein		6059.85	5763.58	3509.66	3374.36		0.0159968	0.582235	1.71752
176140	176140_estExt_gwp_C_5720005	Cytochrome P450 3A41		648.686	1011.23	2344.36	2441.98		0.0579224	2.8835	0.346801
238581	238581_estExt_fgenesh1_pg_C_60206	Hs20542492		33084.2	29160.1	24461.3	25479.3		0.178351	0.802332	1.24637
111870	111870_e_gw_108_22_1	Coagulation factor IX (Christmas factor)		5811.4	6804.15	49.8564	113.889		0.0497768	0.0129797	77.0436
102182	102182_e_gw_63_205_1	Polyamine oxidase precursor		20059.9	24810.6	28311.3	26096.2		0.259621	1.21254	0.824712
246895	246895_estExt_fgenesh1_pg_C_2520007	Bifunctional coenzyme A synthase (CoA synthase) (NBP) (POV-2) [Includes: Phosphopantetheine adenylyltransferase (Pantetheine-phosphate adenylyltransferase) (PPAT) (Dephospho-CoA pyrophosphorylase) | Dephospho-CoA kinase (DPCK) (Dephosphocoenzyme A kinase) (DPCOAK)]		4524.67	4094.91	9548.93	10194.6		0.00823605	2.29054	0.436578
183467	183467_estExt_GenewiseH_1_C_470243	similar to hypothetical protein FLJ31579		1696.53	2046.8	2836.98	4025.39		0.210124	1.83323	0.545487
167428	167428_estExt_gwp_C_880054	sel-1 suppressor of lin-12-like (C. elegans)		13072.8	10973.3	4526.77	7976.33		0.128399	0.519963	1.92321
148512	148512_e_gw_2441_1_1	Hs11056048		1797.01	2865.49	1071.36	1658.15		0.287172	0.585417	1.70819
176185	176185_estExt_gwp_C_5910016	Histamine N-methyltransferase (HMT)		2930.11	2770.77	4154.51	3539.76		0.172193	1.34966	0.740925
238030	238030_estExt_fgenesh1_pg_C_30054	glutamate receptor, ionotropic, N-methyl D-asparate-associated protein 1 (glutamate binding)		2583.41	2267.49	2473.45	2762.59		0.464031	1.0794	0.926443
151138	151138_e_gw_3965_3_1	Transmembrane protease, serine 11D precursor (Airway trypsin-like protease) (AT) (Adrenal secretory serine protease) (AsP) [Contains: Transmembrane protease, serine 11D non-catalytic chain | Transmembrane protease, serine 11D catalytic chain]		164.296	127.415	588.016	592.269		0.0245617	4.04607	0.247153
239007	239007_estExt_fgenesh1_pg_C_110011	ddi:ng117 MigA		3287.16	5086.83	91.9026	152.779		0.138347	0.0292193	34.224
244945	244945_estExt_fgenesh1_pg_C_1390064	Acidic leucine-rich nuclear phosphoprotein 32 family member A (Leucine-rich acidic nuclear protein)		4476.67	3882.78	4737.66	6634.91		0.341423	1.36044	0.735054
68574	68574_gw_1498_3_1	AAC-rich mRNA clone AAC11 protein		13555.1	24027.9	2044.06	2469.46		0.194744	0.120095	8.32675
1099	1099_gw_61_1_1	Toxin PsTX-60A precursor		8587.3	3996.41	186.634	370.676		0.231676	0.0442882	22.5794
171968	171968_estExt_gwp_C_1960013	transmembrane 4 superfamily member 9		3942.06	3215.06	5332.04	5873.52		0.0538124	1.56565	0.638711
242563	242563_estExt_fgenesh1_pg_C_660089	Guanine nucleotide exchange factor GEF64C		901.161	390.599	1187.9	998.713		0.306914	1.69274	0.590759
107994	107994_e_gw_88_152_1	Carbohydrate sulfotransferase 3 (Chondroitin 6-O-sulfotransferase 1) (C6ST-1) (Galactose/N-acetylglucosamine/N-acetylglucosamine 6-O-sulfotransferase 0) (GST-0)		145.805	138.55	41.8433	41.1964		0.0219062	0.292028	3.42433
157632	157632_estExt_gwp_C_10011	Hs11068137		3307.95	2105.28	4691.31	4689.71		0.18736	1.73298	0.577041
211213	211213_fgenesh1_pg_scaffold_134000004	ectodysplasin A2 (EDA-A2) isoform receptor		638.524	618.005	2599.39	2561.09		0.000784045	4.10693	0.243491
235823	235823_estExt_fgenesh1_pm_C_2430006	pyrroline-5-carboxylate reductase		2677.95	1858.69	5762.23	5103.51		0.0294477	2.39511	0.417517
141437	141437_e_gw_577_2_1	Sulfotransferase family cytosolic 1B member 1 (Sulfotransferase 1B1) (cSULT1B1)		1183.98	1538.41	302.658	212.985		0.0854077	0.189408	5.2796
2578	2578_gw_1400_4_1	N-deacetylase/N-sulfotransferase (heparan glucosaminyl) 1 [EC:3.1.1.- 2.8.2.-]		1476.18	1692.47	1354.89	786.047		0.297088	0.675661	1.48003
243701	243701_estExt_fgenesh1_pg_C_960009	NA		4314.85	3691.11	14303.5	13478		0.00376462	3.47011	0.288175
213425	213425_fgenesh1_pg_scaffold_176000008	Tubulin beta chain (Beta tubulin)		2533.37	1833.95	1146.55	2207.5		0.519843	0.76799	1.3021
125169	125169_e_gw_217_159_1	\N		31954.9	25749.7	24860.3	25578.9		0.448172	0.874093	1.14404
199788	199788_fgenesh1_pg_scaffold_17000077	NA		1972.51	788.726	2852.28	1888.8		0.328557	1.71702	0.582405
135050	135050_e_gw_350_1_1	checkpoint kinase 1 homolog (S. pombe)		2696.04	1595.85	859.708	1091.42		0.26881	0.454608	2.1997
248041	248041_estExt_fgenesh1_pg_C_4020011	NA		2210.65	2727.67	4835.88	3180.73		0.294829	1.62335	0.61601
232676	232676_fgsh_est_C_scaffold_71000011	NA		3734.73	2337.39	1198.83	861.963		0.197665	0.339386	2.94649
232054	232054_fgsh_est_C_scaffold_17000008	HsM4507679		378.713	465.236	260.521	183.482		0.076047	0.526102	1.90077
232845	232845_fgsh_est_C_scaffold_89000006	NA		581.081	568.083	136.748	178.748		0.0201266	0.274544	3.6424
230469	230469_fgenesh1_pm_scaffold_192000007	Serine/threonine-protein kinase Eg2-like (p46XlEg22)		34385.3	33251	18178.8	12921.4		0.0793918	0.459816	2.17478
237773	237773_estExt_fgenesh1_pg_C_10166	\N		946.664	316.016	40.0455	25.6845		0.308579	0.052056	19.2101
159908	159908_estExt_gwp_C_110066	Hs14249648		11241.5	11069.5	8301.8	6964.31		0.114669	0.684243	1.46147
243212	243212_estExt_fgenesh1_pg_C_820032	Hs5174723		6643.45	8349.77	11563.3	11008.8		0.114568	1.50548	0.664239
169772	169772_estExt_gwp_C_1330015	similar to TBX1 protein		17900.7	15054.4	21766.2	26389.6		0.131334	1.46125	0.684344
87698	87698_e_gw_16_276_1	Guanylate cyclase soluble, beta-1 chain (GCS-beta-1) (Soluble guanylate cyclase small subunit)		230.839	260.393	167.357	168.891		0.119158	0.6845	1.46092
242891	242891_estExt_fgenesh1_pg_C_740075	NA		379.003	361.563	90.7398	66.0062		0.00430457	0.211657	4.72463
205274	205274_fgenesh1_pg_scaffold_58000012	ddi:ng2649 similar to unknown protein		684.543	502.171	1606.37	2197.47		0.11711	3.20536	0.311978
115870	115870_e_gw_134_43_1	synaptotagmin		147.126	152.237	58.8674	63.8877		0.00164405	0.410054	2.4387
198093	198093_fgenesh1_pg_scaffold_8000134	predicted lectin/ or something else..		605.393	489.171	135.384	155.437		0.0837227	0.265696	3.7637
124510	124510_e_gw_211_78_1	NA		1577.05	1733.97	1275.83	1506.1		0.214701	0.840205	1.19019
239523	239523_estExt_fgenesh1_pg_C_160026	NA		2381.71	1779.71	1320.82	1281.16		0.23327	0.625264	1.59932
80834	80834_e_gw_3_490_1	predicted MORN domain-containing		3541.77	2876.49	1335.38	1185.53		0.0943631	0.392772	2.546
196840	196840_fgenesh1_pg_scaffold_3000161	NA		765.447	890.901	475.81	509.688		0.098986	0.594982	1.68072
3950	3950_gw_2603_3_1	Hs20543026		3817.91	5237.15	2258.03	2803.03		0.184099	0.558921	1.78916
218920	218920_fgenesh1_pg_scaffold_376000001	NA		4988.12	1770.97	662.459	878.838		0.350765	0.228033	4.38533
3734	3734_gw_450_5_1	Transcription factor POU1 (XLPOU1) (Homeotic protein NRL-22/NRL-34)		541.217	272.764	64.6117	77.4147		0.241309	0.174484	5.7312
228429	228429_fgenesh1_pm_scaffold_17000023	Hs16418395		4868.76	4878.22	10108.7	7743.72		0.180731	1.83159	0.545974
228395	228395_fgenesh1_pm_scaffold_16000018	Mothers against decapentaplegic homolog 1 (SMAD 1) (Mothers against DPP homolog 1) (Mad-related protein 1)		10000.1	7840.69	7213.57	6692.5		0.307174	0.779452	1.28295
38181	38181_gw_45_132_1	Hs5454016_2		174.783	208.983	66.3186	71.2142		0.082533	0.358377	2.79036
169580	169580_estExt_gwp_C_1290044	Calpain D (Calcium-activated neutral proteinase D) (CANP D) (Small optic lobes protein)		1483.89	1262.97	1718.11	1570.17		0.196801	1.19711	0.835348
199237	199237_fgenesh1_pg_scaffold_14000002	Hs7705767		4584.5	3622.93	5555.78	6028.04		0.129406	1.41138	0.708525
212533	212533_fgenesh1_pg_scaffold_157000052	5-hydroxytryptamine 2A receptor (5-HT-2A) (Serotonin receptor 2A) (5-HT-2)		413.524	711.943	181.132	228.258		0.244575	0.363751	2.74913
158927	158927_estExt_gwp_C_50515	7290912		1746.74	4634.69	4765.38	5076.65		0.441078	1.54229	0.648386
30750	30750_gw_5_36_1	Hs14249552		1803.07	1823.63	2324.88	2704.36		0.167308	1.38672	0.721124
156744	156744_e_gw_12434_1_1	Hs22042920		747.069	623.953	610.875	220.53		0.385087	0.606413	1.64904
85341	85341_e_gw_11_304_1	cartilage oligomeric matrix protein		2150.16	2447.75	2407.13	4016.37		0.455858	1.39705	0.715796
225249	225249_fgenesh1_pg_scaffold_7815000002	SH3 multiple domains 1		257.853	408.441	610.875	402.728		0.319865	1.52125	0.657353
164373	164373_estExt_gwp_C_490109	Mechanosensory abnormality protein 2, isoform a		4307.15	3410.4	2123.94	2252.04		0.160801	0.567017	1.76362
221655	221655_fgenesh1_pg_scaffold_895000001	zinc finger DAZ interacting protein 3		212.826	227.349	380.544	402.578		0.00996114	1.77911	0.562077
210892	210892_fgenesh1_pg_scaffold_129000018	EGF-like-domain, multiple 3		1332.56	562.263	128.135	67.8112		0.269335	0.103411	9.67012
228435	228435_fgenesh1_pm_scaffold_18000002	Hs13775600		5233.62	4703.24	5610.3	7487.45		0.326261	1.3181	0.75867
210827	210827_fgenesh1_pg_scaffold_128000011	ninjurin 2		417.116	545.206	301.937	309.814		0.221886	0.635703	1.57306
211086	211086_fgenesh1_pg_scaffold_132000022	Hs8923160		2153.68	1059.61	3769.37	3195.82		0.130253	2.16762	0.461335
166451	166451_estExt_gwp_C_740061	Lysophosphatidic acid receptor Edg-7 (LPA receptor 3) (LPA-3)		3125.09	1426.8	799.21	1415.56		0.383881	0.486561	2.05524
19572	19572_gw_170_46_1	CG9637-PA		204.437	197.826	82.2974	74.039		0.0023216	0.388642	2.57306
124098	124098_e_gw_206_15_1	coatomer protein complex, subunit beta 1		4679.57	5944.59	3490.3	3381.72		0.204796	0.646829	1.546
246215	246215_estExt_fgenesh1_pg_C_2040027	NA		1145.92	2311.4	351.037	727.522		0.268163	0.311964	3.20549
236002	236002_estExt_fgenesh1_pm_C_3340002	cytochrome P450, family 46, subfamily A, polypeptide 1 [EC:1.14.-.-]		2880.93	3062.75	7673.28	6891.29		0.0468769	2.45043	0.408091
201596	201596_fgenesh1_pg_scaffold_29000078	NA		1014.12	176.796	2791.07	3273.21		0.0575634	5.09211	0.196382
198971	198971_fgenesh1_pg_scaffold_12000194	Putative insulin-like peptide receptor precursor		184.845	172.207	79.4171	85.1491		0.0183174	0.460902	2.16966
119550	119550_e_gw_162_3_1	Hs15042949		1162.43	1611.99	219.544	188.523		0.118112	0.147082	6.79893
208192	208192_fgenesh1_pg_scaffold_89000054	Zinc finger protein-like 1		10317.3	9612.71	8213.64	6774.51		0.133428	0.752038	1.32972
45961	45961_gw_442_9_1	\N		1146.34	1313.86	8436.04	9001.93		0.0149136	7.08802	0.141083
225245	225245_fgenesh1_pg_scaffold_7809000001	NA		2700.87	3123.1	2513.12	1457.33		0.304107	0.681743	1.46683
203648	203648_fgenesh1_pg_scaffold_44000093	BTB/POZ domain-containing protein		185.511	216.006	899.591	692.54		0.103557	3.96529	0.252188
239804	239804_estExt_fgenesh1_pg_C_200041	Deoxyuridinetriphosphatase (dUTPase)		4017.7	4987.68	3400.54	3240.83		0.240472	0.737489	1.35595
246658	246658_estExt_fgenesh1_pg_C_2320003	Micronuclear linker histone polyprotein (MIC LH) [Contains: Micronuclear linker histone-alpha | Micronuclear linker histone-beta | Micronuclear linker histone-delta | Micronuclear linker histone-gamma]		5252.98	2224.52	465.652	990.736		0.289388	0.194769	5.13428
241376	241376_estExt_fgenesh1_pg_C_440089	Neural Wiskott-Aldrich syndrome protein (N-WASP)		2232.12	1125.45	3071.73	3742.52		0.141855	2.02952	0.492727
41864	41864_gw_394_39_1	NA		162.308	164.793	106.969	47.4184		0.210851	0.471988	2.1187
120559	120559_e_gw_171_10_1	\N		11429.5	12816.4	6056.9	7192.49		0.0279883	0.546458	1.82997
240697	240697_estExt_fgenesh1_pg_C_330018	CG13289-PA		11442.5	10775.7	8753.8	10543.9		0.328642	0.868556	1.15134
226040	226040_fgenesh1_pg_scaffold_16933000001	Hs14249552		1052.75	918.336	1516.76	1186.45		0.237709	1.37143	0.729164
44719	44719_gw_2210_2_1	major vault protein		3389.55	2372.71	4431.72	4193.07		0.202366	1.49677	0.668105
214433	214433_fgenesh1_pg_scaffold_200000015	NA		1584.34	1551.92	4988.3	4660.44		0.0304721	3.07651	0.325043
209013	209013_fgenesh1_pg_scaffold_100000019	NA		2969.63	1787.49	3352.35	2416.05		0.574675	1.21258	0.824685
8907	8907_gw_12_24_1	7300365		6007.72	6820.63	34.0318	34.8335		0.0405042	0.00536821	186.282
246500	246500_estExt_fgenesh1_pg_C_2210022	Moesin (Membrane-organizing extension spike protein)		2817.08	4378.66	1269.54	1121.01		0.197302	0.332218	3.01007
247730	247730_estExt_fgenesh1_pg_C_3450004	NA		2304.73	1914.52	3647.38	4117.18		0.0306493	1.84027	0.543398
181063	181063_estExt_GenewiseH_1_C_250015	GABA(A) receptor-associated protein-like 2		16068.4	21665.9	28502.4	35632.9		0.107028	1.69965	0.588355
106512	106512_e_gw_82_91_1	calcium-independent alpha-latrotoxin receptor homolog 3		7133.23	5654.61	31212.3	41681.4		0.104191	5.70024	0.175431
243523	243523_estExt_fgenesh1_pg_C_910028	NA		5674.74	4507.55	3552.5	4755.79		0.379967	0.815954	1.22556
239340	239340_estExt_fgenesh1_pg_C_130234	predicted SWI/SNF related		156.156	80.3683	426.265	731.84		0.187113	4.89635	0.204234
237291	237291_estExt_fgenesh1_kg_C_1650001	S-adenosylmethionine decarboxylase proenzyme (AdoMetDC) (SamDC) [Contains: S-adenosylmethionine decarboxylase alpha chain | S-adenosylmethionine decarboxylase beta chain]		11294.6	15609	4957.62	6800.05		0.136745	0.437029	2.28818
52422	52422_gw_203_56_1	UDP-Gal:betaGlcNAc beta 1,3-galactosyltransferase, polypeptide 1		782.375	789.258	349.052	718.096		0.402009	0.679006	1.47274
86975	86975_e_gw_14_266_1	Putative HIF-prolyl hydroxylase PH-4 (Hypoxia-inducible factor prolyl 4-hydroxylase)		7289.69	6717.51	62.1083	76.1366		0.026163	0.00986956	101.322
213980	213980_fgenesh1_pg_scaffold_189000006	NA		1936.58	1813.18	1251.15	1095.32		0.0222867	0.625766	1.59804
122436	122436_e_gw_190_116_1	Myc I protein (C-Myc I)		17882.5	19248.1	11347.5	7996.55		0.0829968	0.520974	1.91948
238389	238389_estExt_fgenesh1_pg_C_50158	7290465		33464	32301.3	26375.6	25367.4		0.0125914	0.786783	1.271
241678	241678_estExt_fgenesh1_pg_C_490059	NA		12379	11403.6	7665.58	9770.28		0.160644	0.733135	1.364
196991	196991_fgenesh1_pg_scaffold_4000071	NA		1782.48	2576.19	1160.7	963.407		0.200752	0.487329	2.052
165958	165958_estExt_gwp_C_670019	Zinc finger MYND domain containing protein 10 (BLu protein)		2255.21	1857.7	3474.14	2498.23		0.279266	1.4521	0.688656
235350	235350_estExt_fgenesh1_pm_C_1320005	Hs11545855		9172.94	8175.14	12018.1	13987.3		0.0940236	1.49904	0.667094
53826	53826_gw_69_185_1	similar to CG6405-PA		4237.82	5768.65	2546.1	3182.38		0.181803	0.572478	1.74679
199236	199236_fgenesh1_pg_scaffold_14000001	Putative HIF-prolyl hydroxylase PH-4 (Hypoxia-inducible factor prolyl 4-hydroxylase)		2269.75	2579.5	110.778	143.564		0.0407471	0.0524497	19.0659
196961	196961_fgenesh1_pg_scaffold_4000041	NA		510.469	924.648	82.4058	185.302		0.200529	0.186541	5.36076
112968	112968_e_gw_115_88_1	Short-chain collagen C4		462.412	384.077	329.674	450.245		0.695341	0.921357	1.08536
126479	126479_e_gw_232_31_1	Golgi-associated plant pathogenesis-related protein 1 (Golgi-associated PR-1 protein) (GAPR-1) (Glioma pathogenesis-related protein 2) (GliPR 2)		921.631	1058.73	88.2312	90.4488		0.048296	0.0902261	11.0833
139853	139853_e_gw_489_2_1	ATP-binding cassette, sub-family C (CFTR/MRP), member 4		3195.4	3186.25	1638.33	1038.22		0.102157	0.419413	2.38428
196813	196813_fgenesh1_pg_scaffold_3000134	Tubulin beta-4 chain (Beta-4 tubulin)		373.861	681.875	218.492	242.127		0.302575	0.436301	2.292
165941	165941_estExt_gwp_C_660185	Hs5031573		28008.2	28907.1	17387.9	14955.1		0.0393604	0.568267	1.75974
99684	99684_e_gw_54_112_1	Hs4508029		2106.36	1013.88	903.041	464.352		0.331896	0.438234	2.28189
238876	238876_estExt_fgenesh1_pg_C_90093	Hs20539546		590.388	471.746	1837.58	1726.32		0.0042726	3.35542	0.298026
89657	89657_e_gw_22_319_1	Hs7705817		22203.9	25467.9	17388	20572.8		0.16705	0.796295	1.25582
183590	183590_estExt_GenewiseH_1_C_490083	Rab5 GDP/GTP exchange factor (Rabex-5)		2304.76	3405.01	6312.07	4808.14		0.111675	1.94757	0.513459
213742	213742_fgenesh1_pg_scaffold_183000028	\N		3005.84	3144.73	5040.42	4501.46		0.0838982	1.55138	0.644587
98391	98391_e_gw_49_186_1	Coagulation factor VIII precursor (Procoagulant component)		2905.42	591.883	135.45	252.551		0.406797	0.110943	9.01364
131042	131042_e_gw_289_36_1	Hs4502229		5928.61	5656.11	3459.1	5155.87		0.324759	0.743649	1.34472
105339	105339_e_gw_76_227_1	NA		1201.31	1217.5	190.763	203.632		0.000152895	0.163053	6.13298
214434	214434_fgenesh1_pg_scaffold_200000016	NA		155.898	93.0267	56.8776	41.7693		0.237564	0.396293	2.52339
54871	54871_gw_39_213_1	Retrovirus-related Pol polyprotein from type I retrotransposable element R1 [Contains: Reverse transcriptase | Endonuclease]		1330.88	1565.07	805.058	1201.7		0.222062	0.692954	1.4431
241116	241116_estExt_fgenesh1_pg_C_400017	NA		1033.33	1306.25	1237.07	2056.95		0.441217	1.40795	0.71025
198080	198080_fgenesh1_pg_scaffold_8000121	TD and POZ domain containing protein 1 (MAPP family protein 2)		1191.13	861.835	5382.83	6430.68		0.0488182	5.75437	0.173781
225883	225883_fgenesh1_pg_scaffold_13646000001	similar to chromosome 17 open reading frame 27		146.571	160.049	424.332	442.837		0.00259192	2.82816	0.353587
97005	97005_e_gw_44_68_1	Fer1		1850	2314.4	100.586	101.45		0.074273	0.048515	20.6122
222637	222637_fgenesh1_pg_scaffold_1799000003	predicted periplasmic copper-binding		3463.08	2912.5	2799.99	2915.4		0.436881	0.89645	1.11551
154142	154142_e_gw_7024_2_1	Hs20553406		13310.1	13239	7135.02	5576.2		0.0708969	0.478781	2.08864
245523	245523_estExt_fgenesh1_pg_C_1640051	Nucleolar transcription factor 1-A		729.68	349.488	5813.68	7130.48		0.0532541	11.9946	0.0833709
8987	8987_gw_1633_4_1	Hs19743898		629.05	455.707	997.041	802.269		0.112962	1.65872	0.602874
189518	189518_estExt_GenewiseH_1_C_1440081	Membrane-associated RING finger protein 4 (Membrane-associated RING-CH protein IV) (MARCH-IV) (RING finger protein 174)		5462.51	5132.25	3449.16	3623.66		0.0250006	0.667578	1.49795
189239	189239_estExt_GenewiseH_1_C_1380074	BEST:CK02213 gene product from transcript CG3814-RB		5900	8379.86	22550.3	16921.6		0.0989878	2.76416	0.361773
80173	80173_e_gw_2_464_1	MutT/nudix family protein		207.772	495.62	657.449	729.949		0.237681	1.97244	0.506986
109596	109596_e_gw_95_4_1	Toxin PsTX-60A precursor		248.754	178.896	62.7889	117.142		0.11465	0.420744	2.37674
133940	133940_e_gw_325_44_1	Hs14249704		1460.75	614.181	212.726	786.949		0.416044	0.481786	2.07561
82757	82757_e_gw_6_529_1	nuclear transcription factor Y, alpha		7647.88	7304.52	5632.99	3627.09		0.207315	0.619304	1.61472
222313	222313_fgenesh1_pg_scaffold_1524000001	similar to ENSANGP00000002840		5633.25	5261.17	15340.4	13591.8		0.0520376	2.65568	0.376551
244580	244580_estExt_fgenesh1_pg_C_1270016	WW domain binding protein 2		8193.43	6603.25	13335.4	12821.3		0.0657632	1.76774	0.565693
122107	122107_e_gw_186_100_1	myocyte enhancer factor 2a		4578.72	4800.54	6955.37	7549.41		0.0475722	1.54648	0.646632
131951	131951_e_gw_302_18_1	trace amine receptor 14		278.854	129.988	131.51	106.738		0.453309	0.582737	1.71604
240569	240569_estExt_fgenesh1_pg_C_310074	Sortilin-related receptor (Sorting protein-related receptor containing LDLR class A repeats) (SorLA) (SorLA-1) (Low-density lipoprotein receptor relative with 11 ligand-binding repeats) (LDLR relative with 11 ligand-binding repeats) (LR11)		319.828	233.248	346.418	388.36		0.245763	1.32853	0.752712
201393	201393_fgenesh1_pg_scaffold_28000010	NA		199.994	442.663	463.818	394.719		0.532779	1.33592	0.748549
244107	244107_estExt_fgenesh1_pg_C_1090039	plexin A1		4988.12	3045.64	5684.53	6843.27		0.213228	1.55939	0.641275
166728	166728_estExt_gwp_C_770095	Hs7657609		20271.5	20085.3	12415	10915.5		0.0526117	0.578105	1.72979
130055	130055_e_gw_273_10_1	crystallin, zeta (quinone reductase)		58.1649	110.044	286.202	211.164		0.0818695	2.95684	0.338199
175561	175561_estExt_gwp_C_4130016	Soluble calcium-activated nucleotidase 1 (SCAN-1) (Apyrase homolog)		4978.3	4279.06	8264.12	9461.99		0.0421435	1.91481	0.522244
233531	233531_fgsh_est_C_scaffold_262000004	cytochrome P450, family 3, subfamily A, polypeptide 4		7575.35	8806.78	10361.2	14637.8		0.275228	1.526	0.65531
165363	165363_estExt_gwp_C_590071	Hs8922609		2231.55	1967.78	3873.25	2939.05		0.19805	1.62224	0.616433
207725	207725_fgenesh1_pg_scaffold_83000086	NA		242.751	193.385	35.6594	31.9219		0.0832492	0.154955	6.4535
168498	168498_estExt_gwp_C_1060080	BMP2/4 (AAR13362.1)		4858.2	2832.85	880.365	1076.94		0.213368	0.254491	3.92941
51308	51308_gw_541_20_1	NA		5822.29	4030.97	9746.18	7714.85		0.108668	1.77211	0.5643
200396	200396_fgenesh1_pg_scaffold_21000081	Eukaryotic translation initiation factor 2-alpha kinase 1 (Heme-regulated eukaryotic initiation factor eIF-2-alpha kinase) (Heme-regulated inhibitor) (Heme-controlled repressor) (HCR) (Hemin-sensitive initiation factor 2-alpha kinase)		596.624	542.847	974.115	1054.96		0.0178481	1.78072	0.561572
117051	117051_e_gw_143_10_1	Vegetatible incompatibility protein HET-E-1		3368.31	4672	5952.72	5677.02		0.209491	1.44643	0.691358
248572	248572_estExt_fgenesh1_pg_C_6880003	CE24712		270.499	261.203	1478.21	1584.56		0.0256449	5.76031	0.173602
244073	244073_estExt_fgenesh1_pg_C_1070058	NA		7814.08	8105.09	4608.24	2252.04		0.157384	0.430945	2.32048
85927	85927_e_gw_12_65_1	sorting nexin family member 27		2196.7	2162.92	1112	1323.97		0.0639371	0.558757	1.78969
237728	237728_estExt_fgenesh1_pg_C_10080	leucine rich protein, B7 gene		7043.29	8009.7	4010.92	3717.31		0.0633852	0.513401	1.94779
51665	51665_gw_177_93_1	Hs4557685		461.152	832.54	42.5142	59.2439		0.191666	0.0786571	12.7134
242428	242428_estExt_fgenesh1_pg_C_630049	NA		13259.4	13183.5	8945.09	6205.41		0.151286	0.57295	1.74535
185329	185329_estExt_GenewiseH_1_C_690140	Junctophilin-1 (Junctophilin type 1) (JP-1)		6095.25	7019.32	4388.49	3798.05		0.0616977	0.624232	1.60197
246644	246644_estExt_fgenesh1_pg_C_2300034	Basigin precursor (CD147 antigen) (Leukocyte activation antigen M6) (Collagenase stimulatory factor) (Extracellular matrix metalloproteinase inducer) (EMMPRIN) (5F7) (Tumor cell-derived collagenase stimulatory factor) (TCSF) (OK blood group antigen)		7280.68	7405.83	5146.85	5184.54		0.0106329	0.703461	1.42154
175823	175823_estExt_gwp_C_4710041	7290912		2567.88	3991.78	3878.77	3924.65		0.542843	1.18961	0.840613
245289	245289_estExt_fgenesh1_pg_C_1530050	similar to lobe homolog-like		8131.07	11013.3	13941.5	14087.1		0.198932	1.46406	0.683031
73018	73018_gw_32_357_1	\N		2132.64	2148.57	4262.24	4314.79		0.00384938	2.00341	0.499148
135689	135689_e_gw_360_44_1	PREDICTED: similar to beta 1,3-galactosyltransferase polypeptide 1		79.0832	71.269	504.705	911.062		0.197699	9.41633	0.106198
82915	82915_e_gw_6_213_1	similar to NOD3		580.457	486.733	1984.3	1965.91		0.0164992	3.7015	0.270161
56931	56931_gw_84_158_1	Hs18087843		313.562	414.024	281.263	217.919		0.217416	0.686081	1.45755
246933	246933_estExt_fgenesh1_pg_C_2550025	ATP-binding cassette, sub-family D (ALD), member 3		9222.61	8537.74	11803.9	11810.5		0.0741167	1.32961	0.752097
95727	95727_e_gw_40_28_1	Lim-like 1 prediction TF		1490.33	1497.95	559.652	617.262		0.0182343	0.393843	2.53908
216464	216464_fgenesh1_pg_scaffold_261000030	NA		5398.02	3452.57	9037.26	10253.1		0.0618688	2.17955	0.458809
91593	91593_e_gw_27_3_1	Homeobox protein Hox-B3 (Chox-2.7)		902.383	396.988	89.7729	148.794		0.279498	0.183602	5.44657
213715	213715_fgenesh1_pg_scaffold_183000001	tolloid-like 2		4562.56	1638.39	802.179	1011.3		0.373237	0.292451	3.41937
244148	244148_estExt_fgenesh1_pg_C_1110019	similar to ENSANGP00000006371		3954.77	2612.56	1342.4	1447.54		0.21552	0.424822	2.35393
140667	140667_e_gw_536_14_1	NA		9726.73	7533.69	16807.7	16009		0.0618106	1.90127	0.525964
197873	197873_fgenesh1_pg_scaffold_7000156	5-hydroxytryptamine 2C receptor (5-HT-2C) (Serotonin receptor 2C) (5-HT2C) (5-HTR2C) (5HT-1C)		216.327	229.436	88.251	55.7553		0.0406202	0.323056	3.09544
139208	139208_e_gw_466_3_1	Frizzled 4 precursor (Frizzled-4) (Fz-4) (mFz4)		17915.2	17307.9	16514.3	15330.8		0.167202	0.904095	1.10608
114533	114533_e_gw_126_9_1	Protein C14orf130 homolog		1948.55	1758.56	1743.54	1656.34		0.326243	0.917124	1.09037
241092	241092_estExt_fgenesh1_pg_C_390080	NA		11822.8	24369.7	2454.51	4071.51		0.250147	0.180314	5.54588
120119	120119_e_gw_167_1_1	meprin A, beta		77.2976	116.885	187.309	640.849		0.393952	4.26485	0.234475
174800	174800_estExt_gwp_C_3310010	Hs20471188		682.263	656.318	523.607	384.712		0.188756	0.678569	1.47369
10515	10515_gw_408_1_1	glucuronidase, beta		5156.76	5127.08	1693.05	1348.74		0.0290986	0.295784	3.38085
228199	228199_fgenesh1_pm_scaffold_9000023	Hs18549245		2390.05	2092.17	644.718	460.079		0.0184891	0.246485	4.05705
204856	204856_fgenesh1_pg_scaffold_54000053	14-3-3 protein GF14 epsilon (GRF10)		56.9425	57.0586	102.567	96.5306		0.0450074	1.74645	0.57259
84378	84378_e_gw_9_279_1	Coagulation factor VIII precursor (Procoagulant component)		42.2857	46.5504	85.8343	70.2339		0.125223	1.75681	0.569213
118240	118240_e_gw_152_52_1	low density lipoprotein receptor-related protein 4		317.736	278.534	646.029	875.264		0.14607	2.55135	0.39195
113783	113783_e_gw_120_72_1	Hs14741660_2		5345.32	4664.59	2682.66	2534.36		0.0780807	0.521186	1.9187
241856	241856_estExt_fgenesh1_pg_C_520102	NA		2013.65	1449.56	4406.31	2802.46		0.230463	2.08153	0.480417
206210	206210_fgenesh1_pg_scaffold_67000055	hypothetical protein		519.851	602.082	2375.58	3111.09		0.102754	4.89037	0.204483
72997	72997_gw_32_356_1	dentin sialophosphoprotein		3329.16	2962.34	5215.27	5142.49		0.0492124	1.64631	0.607419
230057	230057_fgenesh1_pm_scaffold_134000004	insulin degrading enzyme		10156.1	11717.7	6836.46	5426.52		0.0456037	0.560623	1.78373
244748	244748_estExt_fgenesh1_pg_C_1320059	Hs7706753		4644.79	6418.82	2171.22	2858.35		0.147172	0.454605	2.19971
238752	238752_estExt_fgenesh1_pg_C_80071	Ggamma30A gene product from transcript CG3694-RA		27481.3	22359.6	7620.65	10700.9		0.0511221	0.367602	2.72033
246268	246268_estExt_fgenesh1_pg_C_2080024	NA		10448.6	6282.87	4337.89	3588.41		0.27319	0.473735	2.11089
60205	60205_gw_1_469_1	NA		2227.98	1473.93	2577.6	2954.67		0.206002	1.49444	0.669148
239814	239814_estExt_fgenesh1_pg_C_200065	NA		4808.08	1497.82	336.997	786.247		0.35815	0.178126	5.614
121337	121337_e_gw_178_68_1	NA		563.079	553.773	246.461	235.184		0.000658258	0.431252	2.31883
215465	215465_fgenesh1_pg_scaffold_229000009	Cannabinoid receptor type 1B		171.516	207.745	96.0691	55.9892		0.0530803	0.400932	2.49419
161147	161147_estExt_gwp_C_180340	CE28300		246.188	272.946	2063.19	2010.49		0.00171711	7.84706	0.127436
83580	83580_e_gw_8_102_1	Zn-finger, C-x8-C-x5-C-x3-H type		3184.42	3389.55	23402.9	16775.8		0.123667	6.1118	0.163618
52734	52734_gw_606_7_1	Zinc metalloproteinase nas-13 precursor (Nematode astacin 13)		850.883	558.152	296.428	390.026		0.220969	0.487181	2.05263
150265	150265_e_gw_3368_1_1	similar to receptor tyrosine kinase		136.676	76.8326	501.745	371.829		0.0815989	4.09152	0.244408
229362	229362_fgenesh1_pm_scaffold_71000014	endothelin converting enzyme 1		2571.91	2613.99	192.931	366.477		0.0172318	0.107871	9.27034
201949	201949_fgenesh1_pg_scaffold_31000109	NA		107.907	62.6486	35.5097	26.7999		0.242278	0.365334	2.73722
220344	220344_fgenesh1_pg_scaffold_505000004	Proto-oncogene serine/threonine-protein kinase mos (c-mos) (Oocyte maturation factor mos)		1588.23	1048.15	4453.8	5715.51		0.0690929	3.8573	0.259248
10108	10108_gw_163_2_1	ATP-binding cassette, sub-family C (CFTR/MRP), member 1		1861.78	962.764	3283.27	2388.55		0.153907	2.00805	0.497997
236066	236066_estExt_fgenesh1_pm_C_3840001	GABA transporter protein		9539.47	7775.88	7405.57	7031.18		0.341056	0.833755	1.19939
195585	195585_estExt_GenewiseH_1_C_7360021	growth factor receptor-bound protein 2		9345.62	9207.3	4835.71	7127.76		0.212008	0.644829	1.5508
43832	43832_gw_201_82_1	neuropilin 2		2497.37	2616.82	651.356	764.282		0.00200013	0.276805	3.61265
98739	98739_e_gw_50_284_1	ddi:ng3965 no hits		6011.93	5591.3	12434.6	10680.6		0.0819684	1.99213	0.501976
178888	178888_estExt_GenewiseH_1_C_90067	Thimet oligopeptidase (Endo-oligopeptidase A) (Endopeptidase 24.15) (PZ-peptidase) (Soluble metallo-endopeptidase)		11340.4	6768.36	13340.5	14545.7		0.262228	1.53992	0.649382
89079	89079_e_gw_20_267_1	similar to NF-X1 type zinc finger containing protein (2J511)		2452.47	2400.23	4344.71	4411.3		0.000662046	1.80435	0.554215
240418	240418_estExt_fgenesh1_pg_C_290010	suppressor of mutant AC40 subunit of RNA polymerase I and III		1821.64	1496.52	1202.05	1397.97		0.225929	0.78357	1.27621
142985	142985_e_gw_727_4_1	Hs17438220		3076.73	3917.94	3415.76	4527.41		0.570931	1.1356	0.880589
10426	10426_gw_323_3_1	NA		313.021	402.139	217.687	315.031		0.301871	0.744892	1.34248
211029	211029_fgenesh1_pg_scaffold_131000028	Protein FAM51A1		2652.73	2754.34	4187.06	4071.67		0.00310957	1.52739	0.65471
65438	65438_gw_34_211_1	forkhead box J1		2021.96	2655.81	1019.24	1069.24		0.150927	0.446469	2.2398
100515	100515_e_gw_57_2_1	Proteasome-associated protein ECM29 homolog (Ecm29)		710.11	952.21	1964.81	2350.65		0.0414333	2.59604	0.385202
163554	163554_estExt_gwp_C_410164	Hs7706065		157.177	456.473	461.779	568.136		0.3808	1.67834	0.595826
124539	124539_e_gw_211_60_1	Salivary glue protein Sgs-4 precursor		280.758	234.375	527.781	732.115		0.155945	2.44577	0.408869
238279	238279_estExt_fgenesh1_pg_C_40238	Hs4505541		2074.62	2038.7	1666.21	1141.41		0.241948	0.682568	1.46505
179413	179413_estExt_GenewiseH_1_C_120237	Hs22054061		485.494	197.864	105.534	57.5881		0.315234	0.238706	4.18925
207283	207283_fgenesh1_pg_scaffold_79000009	glycogenin glucosyltransferase (glycogenin)-related		98.7208	89.6946	682.828	483.439		0.127436	6.18987	0.161554
209855	209855_fgenesh1_pg_scaffold_112000045	NA		1523.57	706.967	437.808	773.091		0.414797	0.542873	1.84205
94583	94583_e_gw_37_176_1	syntaxin 7		6445.76	6381.67	6757.03	9064.73		0.417883	1.23343	0.810746
237029	237029_estExt_fgenesh1_kg_C_920006	NA		6154.12	8647.83	18642.3	23198.2		0.0580539	2.82669	0.353771
161808	161808_estExt_gwp_C_240293	islet1		23604.9	14527.4	4200.99	5549.88		0.190552	0.255711	3.91066
224706	224706_fgenesh1_pg_scaffold_5583000002	NA		817.096	709.244	490.15	578.958		0.0860755	0.700439	1.42768
92546	92546_e_gw_30_358_1	similar to RIKEN cDNA 2810014D17		2355.84	2774.91	3294.73	4167.52		0.184874	1.45442	0.68756
94651	94651_e_gw_37_91_1	Cytochrome P450 1A1 (CYPIA1)		80.9533	40.0544	2183.1	2585.82		0.0528004	39.4101	0.0253742
174400	174400_estExt_gwp_C_3040020	Hs4557333		675.933	657.37	748.076	939.856		0.313349	1.26598	0.789904
205250	205250_fgenesh1_pg_scaffold_57000102	7304305		4038.53	2900.23	2834.52	2769.63		0.44911	0.807659	1.23815
139131	139131_e_gw_462_3_1	High-affinity lysophosphatidic acid receptor (PSP24)		874.396	878.513	156.441	336.333		0.0901278	0.281118	3.55722
233356	233356_fgsh_est_C_scaffold_195000004	\N		1892.62	938.378	3065.16	2365.74		0.170487	1.91837	0.521276
199910	199910_fgenesh1_pg_scaffold_18000034	cal:orf19.1062 conserved hypothetical protein		808.982	1317.95	1939.89	1391.95		0.249118	1.5665	0.638365
168165	168165_estExt_gwp_C_1000137	CE21545		4124.2	3660.87	1173.12	910.245		0.0182586	0.26761	3.73678
225724	225724_fgenesh1_pg_scaffold_11186000001	Hs20548100		531.013	744.341	910.56	988.186		0.178818	1.4888	0.671683
87776	87776_e_gw_17_123_1	Btk family kinase at 29A		34.7654	44.4205	56.8108	51.8873		0.153251	1.3727	0.728494
245819	245819_estExt_fgenesh1_pg_C_1780041	vacuolar protein sorting 4B (yeast)		10932.4	10494.9	11020.1	12145.3		0.344777	1.08112	0.924969
218393	218393_fgenesh1_pg_scaffold_346000005	NA		286.228	277.575	37.7332	34.8335		0.00517792	0.128709	7.76945
88759	88759_e_gw_19_37_1	PREDICTED: hormonally upregulated Neu-associated kinase-like		459.12	420.616	295.681	290.274		0.0779431	0.666058	1.50137
201038	201038_fgenesh1_pg_scaffold_25000106	similar to RIKEN cDNA 2010004P11		4042.56	3510.74	3208.41	3298.66		0.292444	0.861487	1.16078
122171	122171_e_gw_187_38_1	\N		733.458	1102.4	269.103	162.413		0.141418	0.235049	4.25444
89058	89058_e_gw_20_203_1	solute carrier family 22 (organic cation transporter), member 5		1194	1067.02	275.229	408.57		0.0134532	0.302429	3.30656
173306	173306_estExt_gwp_C_2450019	Hs7706367		5841.08	5674.82	3094.46	5017.48		0.325632	0.704412	1.41962
224693	224693_fgenesh1_pg_scaffold_5532000001	hypothetical protein		80.9533	113.226	144.671	194.726		0.155915	1.74786	0.572129
241115	241115_estExt_fgenesh1_pg_C_400016	Hypothetical serine-rich protein C1E8.05 in chromosome II precursor		418.201	308.757	922.374	595.459		0.223918	2.08793	0.478944
247081	247081_estExt_fgenesh1_pg_C_2680016	predicted membrane-anchored cell surface protein		690.375	770.147	895.884	939.856		0.0814478	1.25691	0.795604
203842	203842_fgenesh1_pg_scaffold_46000031	NA		200.554	222.428	174.037	231.875		0.820373	0.959642	1.04206
111952	111952_e_gw_108_39_1	Hs14149677_1		5189.14	5726.49	24461.5	37877.5		0.16197	5.71099	0.175101
185856	185856_estExt_GenewiseH_1_C_760104	Hs7706693		2727.47	2766.23	2946.86	4610.41		0.431849	1.37562	0.726943
222174	222174_fgenesh1_pg_scaffold_1438000002	similar to CG14980-PB		1816.83	2351.84	1649.91	1565.94		0.320168	0.771433	1.29629
122879	122879_e_gw_194_41_1	Beta-1,3-galactosyltransferase 3 (Beta-1,3-GalTase 3) (Beta3Gal-T3) (b3Gal-T3) (Galactosylgalactosylglucosylceramide beta-D-acetyl-galactosaminyltransferase) (UDP-N-acetylgalactosamine:globotriaosylceramide beta-1,3-N-acetylgalactosaminyltransferase) (Globoside synthase) (Beta-3-Gx-T3)		1018.49	1102.92	1135.86	1057.31		0.597539	1.03382	0.967282
111439	111439_e_gw_105_77_1	NA		349.857	263.072	128.022	120.348		0.146397	0.405218	2.46781
187754	187754_estExt_GenewiseH_1_C_1070150	NA		8965.56	6599.63	2998.22	4782.87		0.128675	0.499903	2.00039
133913	133913_e_gw_325_58_1	NA		362.228	427.932	250.158	347.296		0.258751	0.756119	1.32254
113950	113950_e_gw_121_100_1	\N		192.015	319.659	229.689	188.14		0.594364	0.816594	1.2246
61873	61873_gw_5_427_1	Hs4507373		3761.85	2615.04	4478.4	4656.49		0.244276	1.4325	0.69808
198899	198899_fgenesh1_pg_scaffold_12000122	Tripartite motif protein 45		85.3487	113.272	39.6619	32.1102		0.11852	0.361353	2.76737
153582	153582_e_gw_6320_2_1	7292911		163.839	164.482	245.302	198.201		0.247072	1.35082	0.740293
217098	217098_fgenesh1_pg_scaffold_283000017	NA		2344.68	1582.88	5672.43	6841.36		0.0360623	3.18614	0.313859
124772	124772_e_gw_213_26_1	chymotrypsinogen B1		53.4515	56.1679	29.2938	32.2941		0.00728075	0.561834	1.77989
222318	222318_fgenesh1_pg_scaffold_1529000001	Tetraspanin-18 (Tspan-18)		100.393	251.74	225.722	559.92		0.400687	2.23109	0.448212
198390	198390_fgenesh1_pg_scaffold_9000179	similar to chemokine receptor		30.8457	35.1162	43.4701	41.3724		0.0948924	1.28623	0.777463
235331	235331_estExt_fgenesh1_pm_C_1290005	Hs17864092		1588.89	702.845	2505.08	1824.86		0.217958	1.88937	0.529277
178800	178800_estExt_GenewiseH_1_C_80210	NA		1151.21	1342.22	829.449	635.543		0.0634731	0.587541	1.70201
115992	115992_e_gw_135_24_1	CD36 antigen (collagen type I receptor, thrombospondin receptor)-like 2		1535.48	2410	3900.16	4580.88		0.0604771	2.14955	0.465213
104862	104862_e_gw_74_188_1	CG31721 gene product		2398.27	2117.86	2026.63	2401.1		0.868766	0.980425	1.01997
228797	228797_fgenesh1_pm_scaffold_35000005	7300248		1474.06	2657.81	77.7374	108.584		0.185349	0.0450936	22.1761
233389	233389_fgsh_est_C_scaffold_207000003	NA		15324.2	18766.9	8567.68	8572.87		0.127566	0.502787	1.98892
162410	162410_estExt_gwp_C_300321	similar to CG5435-PA		29937.6	15069.4	33740.1	43907.1		0.227945	1.72523	0.579634
224090	224090_fgenesh1_pg_scaffold_3873000002	similar to fukutin-related protein		1439.29	714.004	2402.93	2252.89		0.167338	2.16219	0.462495
140836	140836_e_gw_545_3_1	Hs13123772		2662.69	3124.55	2590.03	2005.4		0.257292	0.794062	1.25935
217061	217061_fgenesh1_pg_scaffold_282000019	NA		461.645	537.73	649.726	608.392		0.130058	1.2589	0.794341
237815	237815_estExt_fgenesh1_pg_C_10276	Prolactin regulatory element-binding protein (Mammalian guanine nucleotide exchange factor mSec12)		8413.55	6540.93	6096.45	6535.87		0.424811	0.844718	1.18383
247222	247222_estExt_fgenesh1_pg_C_2800002	CG4080-PA		13954.8	12309.2	20919.5	15267.7		0.313275	1.37783	0.725781
174337	174337_estExt_gwp_C_3000018	Signal peptide peptidase-like 3 (SPP-like 3 protein) (Intramembrane protease 2) (IMP2) (Presenilin-like protein 4)		11667.4	12319.2	8040.02	5243.68		0.147473	0.553795	1.80572
243406	243406_estExt_fgenesh1_pg_C_880046	Cytokinesis protein sepA (FH1/2 protein) (Forced expression inhibition of growth A)		2144.94	2299.62	4094.65	4554.24		0.0477188	1.94595	0.513887
195684	195684_estExt_GenewiseH_1_C_11330006	Mitochondrial deoxynucleotide carrier (Solute carrier family 25 member 19)		16332.4	18134.4	5354.86	5743.46		0.0404044	0.322	3.10559
244577	244577_estExt_fgenesh1_pg_C_1270012	NA		1710.5	2566.92	7845.58	7789.6		0.0470435	3.65528	0.273577
246582	246582_estExt_fgenesh1_pg_C_2280010	NA		2403.64	2561.27	1949.96	1888.73		0.0586414	0.773164	1.29339
98279	98279_e_gw_49_158_1	CUB and sushi multiple domains protein 3 precursor		671.667	138.68	42.6332	50.033		0.406627	0.114354	8.7448
211545	211545_fgenesh1_pg_scaffold_139000062	NA		1195.07	914.66	2913.8	1809.35		0.238454	2.23874	0.446679
222402	222402_fgenesh1_pg_scaffold_1595000002	\N		6764.37	8825.04	5055.29	3965.42		0.143307	0.578644	1.72818
196837	196837_fgenesh1_pg_scaffold_3000158	protease, serine, 23		63.0832	77.2517	54.0359	68.0068		0.455004	0.869653	1.14988
172011	172011_estExt_gwp_C_1980008	Alpha-1,2-mannosyltransferase ALG9 (Asparagine-linked glycosylation protein 9 homolog) (Disrupted in bipolar disorder protein 1 homolog)		7109.5	8793.48	3597.08	5921.03		0.168252	0.598511	1.67081
103035	103035_e_gw_67_61_1	Hs20149588		3472.85	4605.37	3559.69	3389.04		0.498673	0.860182	1.16255
226328	226328_fgenesh1_kg_scaffold_13000005	Hs18490982		4614.78	1646.66	629.457	718.985		0.345772	0.215356	4.64346
207870	207870_fgenesh1_pg_scaffold_85000047	Tripartite motif protein 44 (DIPB protein) (Mc7 protein)		183.331	156.346	316.853	347.763		0.0164013	1.95661	0.511087
206757	206757_fgenesh1_pg_scaffold_73000052	NA		3862.13	3708.32	7465.75	7057.97		0.0198793	1.91847	0.521248
30871	30871_gw_7_45_1	Kinesin-like motor protein C20orf23 (Sorting nexin 23)		3660.92	3710.13	3603.52	2607.09		0.451344	0.842568	1.18685
223833	223833_fgenesh1_pg_scaffold_3408000002	Hs21040364		902.383	1247.78	177.184	126.224		0.111514	0.141109	7.08671
209164	209164_fgenesh1_pg_scaffold_102000011	\N		434.514	428.357	153.988	178.499		0.021287	0.385326	2.59521
102384	102384_e_gw_64_13_1	Cirl gene product		49.4427	51.8334	31.3626	38.5817		0.116862	0.69063	1.44795
213429	213429_fgenesh1_pg_scaffold_176000012	Tubulin beta chain (Beta tubulin)		23805.3	20232.6	22884.5	25559.5		0.434567	1.10005	0.909046
131545	131545_e_gw_296_21_1	Glyoxylate reductase (Glycolate reductase)		4022.45	4324.5	10545.7	8631.31		0.104448	2.29749	0.435257
220814	220814_fgenesh1_pg_scaffold_586000001	UDP-N-acetyl-alpha-D-galactosamine: polypeptide N-acetylgalactosaminyltransferase 9		817.658	824.193	658.476	344.945		0.290503	0.611153	1.63625
117242	117242_e_gw_145_4_1	kinesin-like calmodulin-binding protein		5564.48	5525.25	8395.41	10303.5		0.156283	1.68615	0.593069
125309	125309_e_gw_218_76_1	methyl-CpG binding domain protein 2		13028	14395.4	9957.54	10984.2		0.0708306	0.763644	1.30951
64326	64326_gw_15_244_1	\N		3155.57	2225.43	828.429	614.271		0.132871	0.26811	3.72981
80283	80283_e_gw_2_504_1	Rho GTPase activating protein 6		9074.45	8039.28	12914.3	11635.9		0.0493128	1.43453	0.697092
110348	110348_e_gw_100_120_1	5-hydroxytryptamine 2C receptor (5-HT-2C) (Serotonin receptor 2C) (5-HT2C) (5-HTR2C) (5HT-1C)		238.25	161.379	48.4109	52.2291		0.159441	0.251834	3.97087
194562	194562_estExt_GenewiseH_1_C_3840012	Transmembrane emp24 domain trafficking protein 2 precursor (Membrane protein p24A) (RNP21.4)		5924.37	5483.83	4130.89	4894.58		0.143811	0.791139	1.264
58576	58576_gw_383_45_1	Retrovirus-related Pol polyprotein from type I retrotransposable element R1 [Contains: Reverse transcriptase | Endonuclease]		1608.86	1638.47	813.901	1509.18		0.410275	0.715381	1.39786
218543	218543_fgenesh1_pg_scaffold_353000010	Balbiani ring protein 3 precursor		2796.35	2215.03	1077.39	1455.37		0.0873039	0.505402	1.97862
231797	231797_fgsh_est_C_scaffold_4000022	similar to RING finger protein 24		620.615	715.745	488.838	400.08		0.0756538	0.665179	1.50335
239103	239103_estExt_fgenesh1_pg_C_120022	NA		14050	7086.77	4463.59	3895.44		0.316045	0.395473	2.52862
239501	239501_estExt_fgenesh1_pg_C_150133	NA		1388.58	1343.27	835.66	855.906		0.010615	0.619203	1.61498
222938	222938_fgenesh1_pg_scaffold_2082000001	Calcium-binding protein 3 (CaBP3)		8020.49	6778.43	3925.66	4039.37		0.112023	0.538217	1.85799
152143	152143_e_gw_4687_2_1	\N		5548.77	7509.77	2538.61	4407.96		0.153007	0.531956	1.87985
239260	239260_estExt_fgenesh1_pg_C_130093	NA		3593.21	3675.8	6255.07	8187.81		0.16697	1.98691	0.503294
243339	243339_estExt_fgenesh1_pg_C_850077	NA		1570.41	1369.48	2411.05	3442.72		0.205987	1.99115	0.502222
160244	160244_estExt_gwp_C_120446	proprotein convertase subtilisin/kexin type 1		62.3733	147.219	35.4008	35.5201		0.349558	0.338375	2.9553
209600	209600_fgenesh1_pg_scaffold_108000042	sortilin 1		5356.99	3476.7	2674.75	3551.24		0.377339	0.7048	1.41884
211833	211833_fgenesh1_pg_scaffold_144000050	NA		713.176	830.754	86.0382	78.0533		0.0531172	0.106282	9.40895
95788	95788_e_gw_40_232_1	Hs4758348		588.057	141.144	48.8701	123.419		0.426504	0.236271	4.23243
197968	197968_fgenesh1_pg_scaffold_8000009	Melatonin receptor type 1A (MEL-1A-R) (CKA)		80.9533	84.3473	613.737	921.508		0.140649	9.28759	0.107671
115583	115583_e_gw_133_52_1	Kelch-like protein 2		670.671	1076.14	54.654	101.937		0.154816	0.0896438	11.1553
94108	94108_e_gw_35_227_1	\N		561.741	438.643	717.213	774.8		0.111512	1.49144	0.670492
149495	149495_e_gw_2998_3_1	Atrial natriuretic peptide receptor A precursor (ANP-A) (ANPRA) (GC-A) (Guanylate cyclase) (NPR-A) (Atrial natriuretic peptide A-type receptor)		8517.83	8818.52	3192.02	3484.91		0.00155268	0.385141	2.59645
229609	229609_fgenesh1_pm_scaffold_89000002	ddi:ng9410 myo-inositol 1-phosphate synthase		9398.57	10945.6	6958.07	4454.98		0.1164	0.560999	1.78254
238285	238285_estExt_fgenesh1_pg_C_40249	NA		18566.8	21165.7	10511.8	8437		0.0276742	0.476909	2.09684
151365	151365_e_gw_4103_3_1	zonadhesin		32945.8	36167.3	16662.8	24049.4		0.120928	0.589066	1.6976
214331	214331_fgenesh1_pg_scaffold_197000016	Hs15529966		187.309	146.653	78.1711	61.2015		0.0934467	0.417331	2.39618
227643	227643_fgenesh1_kg_scaffold_508000001	CG8138-PA		3040.49	2637.36	4313.61	4389.17		0.0756405	1.53276	0.652417
131388	131388_e_gw_294_16_1	Neuromedin K receptor (NKR) (Neurokinin B receptor) (NK-3 receptor) (NK-3R) (Tachykinin receptor 3)		98.9008	71.3048	134.355	200.592		0.207997	1.96789	0.508158
230033	230033_fgenesh1_pm_scaffold_132000010	Serine/threonine-protein kinase PLK1 (Polo-like kinase 1) (PLK-1) (Plx1)		24975.1	26936.2	24131.9	20940.7		0.234455	0.868261	1.15173
171497	171497_estExt_gwp_C_1770139	Hs20541596		18692.9	18672	15855.8	15679.8		0.0176378	0.843991	1.18485
246318	246318_estExt_fgenesh1_pg_C_2110021	NA		1396.02	1407.83	2323.83	2046.4		0.111066	1.55866	0.641579
56950	56950_gw_89_153_1	NA		2191.58	1580.63	1791.22	1816.63		0.832717	0.956429	1.04556
21743	21743_gw_144_26_1	UDP-N-acetyl-alpha-D-galactosamine:polypeptide N-acetylgalactosaminyltransferase 1		531.205	714.004	42.8266	38.1788		0.0989672	0.0650537	15.3719
100385	100385_e_gw_57_73_1	Galanin receptor type 1 (GAL1-R) (GALR1)		57.1919	61.5584	43.9731	44.8125		0.0826832	0.747666	1.3375
235366	235366_estExt_fgenesh1_pm_C_1330013	Protein C6orf62 homolog		4893.17	5207.17	2569.88	3595.82		0.138066	0.610445	1.63815
92596	92596_e_gw_30_12_1	similar to ACY1L2 protein		82.828	88.9751	134.549	198.176		0.237021	1.93667	0.516351
43868	43868_gw_187_37_1	NA		2755.01	2802.86	680.171	706.635		0.000899563	0.249521	4.00768
241352	241352_estExt_fgenesh1_pg_C_440031	NvWnt3 (ABF48092.1)		633.097	727.837	100.312	72.1445		0.035639	0.126719	7.89147
100176	100176_e_gw_56_1_1	Hs19923078		534.929	370.823	268.846	321.328		0.284743	0.651585	1.53472
190290	190290_estExt_GenewiseH_1_C_1670087	Parkinson disease (autosomal recessive, early onset) 7		2450.06	2449.89	2681.49	3479.14		0.359139	1.25728	0.795366
201443	201443_fgenesh1_pg_scaffold_28000060	\N		1436.64	1622.02	791.939	835.792		0.0689278	0.532171	1.87909
233768	233768_fgsh_est_C_scaffold_499000003	Conodipine-M alpha chain		2581.06	4672.87	97.1684	186.608		0.185046	0.0391203	25.5622
84066	84066_e_gw_9_119_1	PR-domain zinc finger protein 6		2363.13	1372.57	922.301	1161.28		0.332489	0.557748	1.79292
240994	240994_estExt_fgenesh1_pg_C_380020	NA		5195.34	3886.81	2398.96	2903.19		0.17849	0.583799	1.71292
152542	152542_e_gw_5056_2_1	CG14683-PA		1359.18	1201.04	1017.21	1232.51		0.374026	0.878719	1.13802
101079	101079_e_gw_59_142_1	similar to general transcription factor IIH polypeptide 3		652.304	729.227	296.397	462.782		0.122152	0.54952	1.81977
97480	97480_e_gw_46_87_1	NA		1251	1589.47	485.49	311.102		0.0593071	0.280444	3.56577
142147	142147_e_gw_645_22_1	calcium-independent alpha-latrotoxin receptor homolog 3		7489.63	7549.36	27604.7	45295.7		0.188895	4.84743	0.206295
158591	158591_estExt_gwp_C_40319	Allantoinase, mitochondrial precursor		2916.07	1987.09	1358.22	1275.06		0.245029	0.537058	1.862
142165	142165_e_gw_645_31_1	calcium-independent alpha-latrotoxin receptor homolog 2		4391.19	4676.15	20699	34677.7		0.186501	6.10727	0.163739
229336	229336_fgenesh1_pm_scaffold_69000011	pregnancy-induced growth inhibitor		2027.38	4797.78	4447.34	4495.25		0.584531	1.31024	0.76322
76541	76541_gw_9_671_1	NA		1646.77	2015.45	8032.91	8430.97		0.00184466	4.4956	0.22244
96736	96736_e_gw_44_180_1	Polypeptide N-acetylgalactosaminyltransferase 13 (Protein-UDP acetylgalactosaminyltransferase 13) (UDP-GalNAc:polypeptide N-acetylgalactosaminyltransferase 13) (Polypeptide GalNAc transferase 13) (GalNAc-T13) (pp-GaNTase 13)		3482.94	4082.96	1412.88	1021.15		0.027913	0.321711	3.10838
202620	202620_fgenesh1_pg_scaffold_36000097	Protein C6orf136		1469.62	1363.85	1487.3	1815		0.373562	1.16546	0.858029
238530	238530_estExt_fgenesh1_pg_C_60116	Hs7705620		14644	13312.1	7466.94	10238.2		0.121891	0.63332	1.57898
2852	2852_gw_1399_1_1	Hypothetical threonine-rich protein C1742.01 in chromosome III precursor		244.215	381.936	372.852	455.07		0.358778	1.32224	0.756292
243333	243333_estExt_fgenesh1_pg_C_850064	cal:orf19.240 conserved hypothetical membrane protein		1134.15	1205.35	991.681	858.504		0.117585	0.790848	1.26447
52726	52726_gw_128_93_1	CHIP gene product		2198.07	2698.94	1111.23	1670.43		0.107676	0.568033	1.76046
231850	231850_fgsh_est_C_scaffold_6000005	similar to Elovl4		695.115	1733.45	2027.65	2175.82		0.332515	1.73085	0.577751
208608	208608_fgenesh1_pg_scaffold_94000031	NA		191.212	209.732	307.839	320.319		0.014574	1.5667	0.638284
112761	112761_e_gw_113_34_1	similar to RIKEN cDNA 3110038B19		12182.1	14218.2	12801.2	9350.37		0.421442	0.839067	1.1918
234167	234167_estExt_fgenesh1_pm_C_120023	Hs20553406		12962.3	15324.2	9380.45	8329.59		0.0984104	0.626094	1.5972
134376	134376_e_gw_337_19_1	7293156		96.3279	133.366	80.4744	74.3275		0.285593	0.673948	1.48379
72405	72405_gw_436_43_1	\N		56151	53905.7	49352.3	49869.1		0.115604	0.901548	1.1092
180219	180219_estExt_GenewiseH_1_C_170178	Mitogen-activated protein kinase 2 (MAP kinase 2) (MPK2)		13363.2	10533.9	15006.7	15720.9		0.233919	1.28583	0.777707
88709	88709_e_gw_19_142_1	NA		14234.1	10395.2	5163.58	8543.52		0.1683	0.556537	1.79683
242056	242056_estExt_fgenesh1_pg_C_550136	mab-21-like 1 (C. elegans)		931.964	1610.54	3633.76	4372.86		0.0326151	3.14911	0.31755
234959	234959_estExt_fgenesh1_pm_C_770006	Zinc finger CCCH type domain containing protein 1		696.611	1260.01	2029.92	2571.38		0.0774785	2.35166	0.425231
43778	43778_gw_3105_2_1	Somatostatin receptor type 5 (SS5R)		276.156	244.92	134.847	107.312		0.0224477	0.464729	2.15179
86774	86774_e_gw_14_250_1	Sulfotransferase family cytosolic 1B member 1 (Sulfotransferase 1B1) (cSULT1B1)		4008.25	5909.96	380.435	459.255		0.130933	0.0846614	11.8118
83583	83583_e_gw_8_319_1	WD-repeat protein C9orf112 homolog		2158.5	2619.91	3430.24	3888.74		0.0597437	1.53168	0.652879
170128	170128_estExt_gwp_C_1410003	DNA primase, p49 subunit		10578.9	12265.3	7886.99	7383.33		0.11648	0.668453	1.49599
212484	212484_fgenesh1_pg_scaffold_157000003	one cut domain, family member 2		57.4026	95.0937	232.017	295.893		0.055706	3.46179	0.288868
15665	15665_gw_240_17_1	similar to contains similarity to cell wall-plasma membrane linker protein~gene_id:MKA23.5		1360.03	1449.09	890.901	922.782		0.0356183	0.64564	1.54885
120727	120727_e_gw_173_56_1	protein tyrosine phosphatase, receptor type, delta polypeptide | protein tyrosine phosphatase delta		8365.69	4888.82	3159.82	3230.21		0.298364	0.482102	2.07425
146344	146344_e_gw_1646_8_1	Neuropilin-2 precursor (Vascular endothelial cell growth factor 165 receptor 2)		404.11	438.981	872.135	581.381		0.279251	1.72403	0.580035
239358	239358_estExt_fgenesh1_pg_C_140025	Putative HIF-prolyl hydroxylase PH-4 (Hypoxia-inducible factor prolyl 4-hydroxylase)		1115.09	1721.44	43.4701	77.1417		0.138896	0.042521	23.5178
86614	86614_e_gw_13_217_1	Hepatocyte nuclear factor 1-alpha (HNF-1A) (HNF-1-alpha)		1370.84	847.43	117.178	89.5657		0.161196	0.0932006	10.7295
240958	240958_estExt_fgenesh1_pg_C_370095	NA		5553.44	6681.6	6820.07	7203.22		0.340001	1.14616	0.87248
241846	241846_estExt_fgenesh1_pg_C_520084	arginase 2		1904.65	2885.99	2483.87	3260.09		0.529328	1.199	0.83403
151555	151555_e_gw_4243_1_1	procollagen-proline, 2-oxoglutarate 4-dioxygenase (proline 4-hydroxylase), alpha 1 polypeptide		3339.8	2173.87	869.083	814.56		0.18745	0.305358	3.27484
36088	36088_gw_29_89_1	Probable G-protein coupled receptor 133 precursor (G-protein coupled receptor PGR25)		4682.94	4317.06	1376.39	1297.69		0.029571	0.29712	3.36564
171519	171519_estExt_gwp_C_1780067	Hs20543919		2631.81	2876.75	2926.06	3111.2		0.236405	1.09598	0.912426
147015	147015_e_gw_1851_1_1	Retrovirus-related Pol polyprotein from type I retrotransposable element R1 [Contains: Reverse transcriptase | Endonuclease]		1573.06	1496.36	792.448	1375.72		0.362225	0.706376	1.41568
95252	95252_e_gw_39_24_1	similar to RIKEN cDNA 1700019P01		2104.79	2071.42	601.23	537.367		0.00267961	0.272639	3.66785
148434	148434_e_gw_2408_1_1	calcium-independent alpha-latrotoxin receptor homolog 3		5450.59	5159.17	26819.1	51673.6		0.223399	7.39816	0.135169
2031	2031_gw_1558_1_1	similar to surface antigen PHGST#5		1161.89	1313.84	663.14	828.803		0.0491	0.602629	1.65939
237908	237908_estExt_fgenesh1_pg_C_20140	NA		1411.31	1547.39	236.349	277.372		0.0231475	0.17363	5.75936
247741	247741_estExt_fgenesh1_pg_C_3460020	Protein FAM82B		3323.45	4408.89	4507.1	5777		0.269107	1.33001	0.751874
238733	238733_estExt_fgenesh1_pg_C_80026	\N		22229	19594.2	13131	18954.5		0.315827	0.767171	1.30349
226211	226211_fgenesh1_kg_scaffold_5000012	Hs6912488		13532.5	14785.4	12130.2	11763.2		0.153055	0.843754	1.18518
95035	95035_e_gw_38_228_1	CUB and sushi multiple domains protein 1 precursor		50.3445	40.5867	90.7425	63.4044		0.232309	1.6952	0.5899
168297	168297_estExt_gwp_C_1020112	DNA polymerase alpha catalytic subunit		4314.71	2766.3	2474.65	1549.2		0.259151	0.568259	1.75976
187853	187853_estExt_GenewiseH_1_C_1090148	Vitamin K-dependent gamma-carboxylase (Gamma-glutamyl carboxylase)		2635.98	1400.05	1105.62	1832.58		0.539728	0.727993	1.37364
158066	158066_estExt_gwp_C_20482	ribonucleotide reductase M1 polypeptide		7798.21	9537.65	4565.51	3387		0.0587743	0.458732	2.17992
44036	44036_gw_459_19_1	\N		3765.12	2855.7	4365.25	4389.19		0.256309	1.32226	0.756282
234646	234646_estExt_fgenesh1_pm_C_470005	Trafficking protein particle complex subunit 4 (Synbindin) (TRS23 homolog)		1944.43	1816.09	1345.42	1409.45		0.041903	0.732576	1.36505
211856	211856_fgenesh1_pg_scaffold_145000018	Beta-1 adrenergic receptor (Beta-1 adrenoceptor) (Beta-1 adrenoreceptor) (Beta-T)		329.393	514.466	56.5541	99.8985		0.15207	0.185401	5.3937
123181	123181_e_gw_197_3_1	Hs8393009		4225.71	3648.01	2458.37	3396.84		0.233384	0.74364	1.34474
228729	228729_fgenesh1_pm_scaffold_32000018	Sulfite oxidase		3684.53	3590.06	3307.92	2904.88		0.216348	0.854041	1.1709
92824	92824_e_gw_31_186_1	perlecan (heparan sulfate proteoglycan 2)		199.104	182.63	285.415	371.909		0.183165	1.72194	0.580741
209063	209063_fgenesh1_pg_scaffold_100000069	potassium channel regulator 1		2478.98	1708.55	4293.49	4530.5		0.0823906	2.10721	0.474562
225176	225176_fgenesh1_pg_scaffold_7534000001	NA		9691.24	7516.21	32652.1	19212.7		0.22818	3.01409	0.331775
69216	69216_gw_10934_3_1	Hypothetical 29.3 kDa protein (ORF92)		208.889	189.72	129.744	143.512		0.0412693	0.685523	1.45874
6927	6927_gw_7510_1_1	Equistatin		107.144	101.509	266.64	228.388		0.0789916	2.37249	0.421499
160490	160490_estExt_gwp_C_140009	Hs20544486		1155.28	985.174	546.634	857.413		0.208951	0.655958	1.52449
148976	148976_e_gw_2727_3_1	NA		3821.54	6974.83	1688.49	1820.15		0.259481	0.324983	3.07708
145863	145863_e_gw_1537_2_1	\N		347.711	356.45	97.2013	68.7552		0.0214389	0.23568	4.24305
138799	138799_e_gw_444_4_1	mannose-binding protein associated serine protease-1		167.136	85.1729	54.654	44.1702		0.308341	0.39168	2.55311
236699	236699_estExt_fgenesh1_kg_C_400002	Hs7706341		1067.63	1134.99	838.552	831.774		0.0775351	0.758336	1.31868
182068	182068_estExt_GenewiseH_1_C_340005	Singed protein		18743.4	10806.1	8224.09	9136.87		0.364832	0.587521	1.70207
78945	78945_e_gw_1_480_1	catenin (cadherin-associated protein), delta 2 (neural plakophilin-related arm-repeat protein)		2318.43	1474.46	2390.02	2727.49		0.339013	1.34924	0.741159
39530	39530_gw_36_98_1	Zinc finger SWIM domain containing protein 6		181.173	434.148	848.38	1255.17		0.111951	3.41862	0.292515
160748	160748_estExt_gwp_C_150238	Protein C10orf119 homolog		455.065	290.386	328.663	178.54		0.397745	0.680396	1.46973
245815	245815_estExt_fgenesh1_pg_C_1780037	NA		2909.15	2083.9	529.003	543.541		0.131984	0.214807	4.65533
151557	151557_e_gw_4244_2_1	similar to RIKEN cDNA 2310008M10		28921.1	34408.7	19909.9	28376.4		0.29371	0.762459	1.31155
224051	224051_fgenesh1_pg_scaffold_3787000001	NA		3214.8	2272.07	4321.3	4731.98		0.123505	1.64999	0.606064
115371	115371_e_gw_131_49_1	Fibroblast growth factor receptor 2 precursor (FGFR-2)		301.796	296.182	285.644	172.94		0.432467	0.76689	1.30397
169527	169527_estExt_gwp_C_1280076	CHIP gene product		4537.22	4961.69	2200.54	2587.62		0.0149123	0.504075	1.98383
18	18_gw_48_1_1	Complement C3		4314.72	1041.85	106.083	219.948		0.366952	0.0608657	16.4296
121194	121194_e_gw_177_68_1	similar to RIKEN cDNA 1810029F08		1052.32	942.027	1351.61	2060.49		0.289199	1.71088	0.584494
181671	181671_estExt_GenewiseH_1_C_300371	Endoplasmin precursor (Heat shock 108 kDa protein) (HSP108) (HSP 108) (Transferrin-binding protein)		10360.6	12204.2	3427.5	7072.34		0.138369	0.465318	2.14907
248059	248059_estExt_fgenesh1_pg_C_4090002	NA		695.115	1215.38	296.428	693.551		0.302774	0.518181	1.92983
237519	237519_estExt_fgenesh1_kg_C_3030001	ribosomal protein L3		33468.1	36148.4	21791.7	23981.6		0.0226009	0.657505	1.5209
238274	238274_estExt_fgenesh1_pg_C_40232	NA		8311.31	6424.74	19277	20099		0.0238166	2.67208	0.37424
248189	248189_estExt_fgenesh1_pg_C_4510004	NA		2257.9	3020.13	1192.47	1922.61		0.177205	0.590197	1.69435
11044	11044_gw_186_16_1	2-hydroxyacylsphingosine 1-beta-galactosyltransferase precursor (UDP-galactose-ceramide galactosyltransferase) (Ceramide UDP-galactosyltransferase) (Cerebroside synthase)		81.32	127.737	297.903	323.361		0.0315475	2.97174	0.336503
248844	248844_estExt_fgenesh1_pg_C_37290001	nuclear transcription factor Y, alpha		13268.9	13094.5	7251.94	7948.38		0.0298732	0.576569	1.7344
127536	127536_e_gw_239_69_1	KAT protein		17255.9	13637.9	29482.4	41150.1		0.157013	2.28629	0.437389
102199	102199_e_gw_63_29_1	embryonic ectoderm development		3133.02	2797.12	2030.82	1031.4		0.186038	0.516382	1.93655
132975	132975_e_gw_314_72_1	\N		841.115	1146.9	998.832	339.367		0.497458	0.673132	1.48559
10813	10813_gw_127_3_1	Hs20149691		1139.98	811.662	1526.48	1167.56		0.267441	1.3804	0.724429
115283	115283_e_gw_130_112_1	Tumor necrosis factor ligand superfamily member 10 (TNF-related apoptosis inducing ligand) (TRAIL protein) (Apo-2 ligand) (Apo-2L)		1842.46	2594.29	664.44	577.24		0.143075	0.279862	3.57319
52997	52997_gw_45_166_1	\N		770.211	1017.73	739.847	499.033		0.252902	0.692909	1.44319
145781	145781_e_gw_1509_2_1	Pancreatic secretory granule membrane major glycoprotein GP2 precursor (Pancreatic zymogen granule membrane protein GP-2)		135.302	125.526	193.673	147.257		0.325076	1.30711	0.765047
176710	176710_estExt_gwp_C_24400002	Hs22046120		1543.32	1475.92	4412.62	4523.66		0.00149589	2.95978	0.337863
179334	179334_estExt_GenewiseH_1_C_120067	developmentally regulated GTP binding protein 2		4257.65	3725.1	3339.64	3421.62		0.255399	0.846985	1.18066
8031	8031_gw_3186_1_1	PREDICTED: cyclic nucleotide-gated cation channel alpha-4-like		271.095	197.025	74.6123	85.4251		0.143873	0.341873	2.92506
136728	136728_e_gw_381_9_1	similar to putative protein family member (XC187)		4264.89	3175.43	1807.6	1079.24		0.0892868	0.388	2.57732
100278	100278_e_gw_56_102_1	BCL2-like 2		16471	11532.2	26070.1	16545.1		0.341983	1.5218	0.657117
26128	26128_gw_60_64_1	ddi:ng11971 "CYSTEINE-RICH, ACIDIC INTEGRAL MEMBRANE PROTEIN"		861.78	1140.28	690.124	499.459		0.153971	0.594179	1.68299
85918	85918_e_gw_12_399_1	7300384		730.378	260.192	265.05	195.907		0.459534	0.465346	2.14894
142154	142154_e_gw_645_34_1	calcium-independent alpha-latrotoxin receptor homolog 3		7673.86	5245.76	24375.4	52582.1		0.262092	5.95664	0.16788
98682	98682_e_gw_50_56_1	glycogen synthase 2 (liver)		3658.78	2725.54	4491.7	4412.38		0.223684	1.39468	0.71701
162049	162049_estExt_gwp_C_260296	formiminotransferase cyclodeaminase [KO:K00603 K01746]		1152.51	1606.03	1023.85	1143.42		0.407065	0.785656	1.27282
216337	216337_fgenesh1_pg_scaffold_257000020	CE27362		6076.18	3801.83	13776.4	15366.4		0.0267607	2.95027	0.338952
26251	26251_gw_50_77_1	\N		396.486	447.023	126.421	140.264		0.0417568	0.316161	3.16295
85569	85569_e_gw_11_49_1	regulatory factor X, 4 (influences HLA class II expression)		830.513	1227.61	182.74	102.394		0.12866	0.138541	7.21809
21829	21829_gw_118_13_1	Hs7661580		17002.1	14304.8	29225.1	33318.5		0.0335354	1.99775	0.500562
104399	104399_e_gw_72_12_1	solute carrier family 12 (sodium/potassium/chloride transporters), member 2		1879.69	861.143	1735.64	1967.12		0.514352	1.35096	0.740213
225144	225144_fgenesh1_pg_scaffold_7438000001	NA		29.7757	32.4025	38.1071	46.3039		0.19982	1.35757	0.736613
245639	245639_estExt_fgenesh1_pg_C_1700034	NA		6448.74	5521.19	1881.62	3041.75		0.0456449	0.411311	2.43125
90751	90751_e_gw_25_78_1	Hs6912230		453.402	607.735	235.643	345.529		0.139947	0.547689	1.82585
239575	239575_estExt_fgenesh1_pg_C_160135	NA		5134.23	7351.57	6546.5	10903.5		0.446697	1.39759	0.715517
245615	245615_estExt_fgenesh1_pg_C_1690035	CG15105 gene product from transcript CG15105-RA		13095.7	12355.4	15081.3	16818.5		0.127645	1.25337	0.797848
246425	246425_estExt_fgenesh1_pg_C_2170018	Hs19718741		2250.28	1664.06	3084.49	3636.43		0.0737402	1.717	0.58241
244727	244727_estExt_fgenesh1_pg_C_1320030	Ariadne-1 protein homolog variant		1060.29	706.2	2232.43	4471.08		0.264475	3.79482	0.263517
55975	55975_gw_61_179_1	\N		907.754	1000.72	678.745	447.293		0.146428	0.590021	1.69486
123903	123903_e_gw_205_1_1	forkhead box L1		424.796	97.7934	53.6147	57.9469		0.427803	0.213479	4.68431
86273	86273_e_gw_13_414_1	Lactadherin precursor (Milk fat globule-EGF factor 8) (MFG-E8) (O-acetyl GD3 ganglioside synthase) (AGS) (MFGM)		237.334	115.1	49.2166	38.074		0.272773	0.247679	4.03748
235633	235633_estExt_fgenesh1_pm_C_1870003	E2F transcription factor 4, p107/p130-binding		10272.5	8421.2	7944.11	6352.58		0.216321	0.764786	1.30756
135317	135317_e_gw_354_29_1	myosin-related		140.591	195.907	378.361	455.802		0.0426418	2.47895	0.403396
131347	131347_e_gw_294_18_1	Rhodopsin, GQ-coupled (GQ-rhodopsin)		136.641	148.65	300.816	513.828		0.242636	2.85548	0.350203
83648	83648_e_gw_8_52_1	Hs16445426		5030.05	4691.67	2641.87	2500.18		0.0238024	0.528924	1.89063
128422	128422_e_gw_250_23_1	cholinergic receptor, muscarinic 3		54.6652	36.3457	151.199	216.141		0.125895	4.03622	0.247756
211888	211888_fgenesh1_pg_scaffold_145000050	Hs20555770_2		1307.99	1641.79	1041.65	1119.92		0.241037	0.732791	1.36465
246999	246999_estExt_fgenesh1_pg_C_2610017	NA		3980.04	3343.46	5608.67	8254.8		0.229829	1.89301	0.528259
242732	242732_estExt_fgenesh1_pg_C_710003	NA		274.736	181.131	104.812	222.01		0.484051	0.716924	1.39485
219996	219996_fgenesh1_pg_scaffold_465000009	protease, serine, 23		1247.13	1916.59	1314.12	1604.25		0.781108	0.922451	1.08407
194754	194754_estExt_GenewiseH_1_C_4110029	CG16947 gene product		3237.59	2768.7	9074.94	8450.72		0.0061459	2.91788	0.342714
220623	220623_fgenesh1_pg_scaffold_548000001	NA		3203.35	4717.77	466.421	572.807		0.136397	0.131197	7.62211
237537	237537_estExt_fgenesh1_kg_C_3170002	NA		4876.61	4775.53	1898.96	2379.89		0.0479267	0.443306	2.25578
39219	39219_gw_34_129_1	predicted HUMAN RNA-binding protein 9		284.983	298.026	41.8023	65.7281		0.009244	0.18444	5.42181
218908	218908_fgenesh1_pg_scaffold_375000004	acyloxyacyl hydrolase		2370.13	2712.65	3243.19	4377.34		0.246659	1.49928	0.666985
157829	157829_estExt_gwp_C_10650	\N		1044.86	1030.37	652.644	814.56		0.163232	0.707009	1.41441
107944	107944_e_gw_88_49_1	similar to TRIM9-like protein TNL		88.3362	99.7431	438.518	345.136		0.0949152	4.16661	0.240003
123710	123710_e_gw_202_9_1	ddi:ng1590 MICRONEME PROTEIN 4		46.1202	70.5885	126.902	187.717		0.153192	2.69577	0.370952
244094	244094_estExt_fgenesh1_pg_C_1090001	ddi:ng7259 no hits		2140.64	1156.59	3045.06	3008.54		0.217885	1.83597	0.544672
18814	18814_gw_173_48_1	\N		1989.82	1301.43	135.311	146.544		0.143079	0.0856378	11.6771
197539	197539_fgenesh1_pg_scaffold_6000052	CG6511-PA		836.286	748.566	1193.32	1099.25		0.0318157	1.44655	0.6913
224560	224560_fgenesh1_pg_scaffold_5034000001	aldo-keto reductase family 1, member A1		5922.29	7979.64	7769.25	8953.66		0.381768	1.20292	0.83131
224212	224212_fgenesh1_pg_scaffold_4168000001	expressed protein		5875.61	4466.35	24302	28325.7		0.0391284	5.08875	0.196512
29735	29735_gw_59_84_1	Ezrin-radixin-moesin binding phosphoprotein 50 (EBP50) (Na(+)/H(+) exchange regulatory cofactor NHE-RF) (NHERF-1) (Regulatory cofactor of Na(+)/H(+) exchanger) (Sodium-hydrogen exchanger regulatory factor 1) (Solute carrier family 9 isoform 3 regulatory factor 1)		27365.8	23644.4	30862.6	29351.4		0.210491	1.18043	0.84715
211315	211315_fgenesh1_pg_scaffold_136000003	histamine receptor H2		56.4658	63.6552	26.7894	28.1671		0.0615971	0.45751	2.18575
138673	138673_e_gw_439_4_1	UDP-N-acetyl-alpha-D-galactosamine:polypeptide N-acetylgalactosaminyltransferase 1		2424.49	3101.16	403.002	686.42		0.0620629	0.197157	5.07209
245832	245832_estExt_fgenesh1_pg_C_1790014	NA		2251.44	1423.21	195.218	619.594		0.130166	0.221739	4.50981
133818	133818_e_gw_322_11_1	mast cell surface antigen-1		38.6141	40.6027	155.964	315.078		0.245524	5.94624	0.168174
9854	9854_gw_14965_1_1	glutamate receptor, metabotropic 1		122.539	202.467	44.8785	48.24		0.210777	0.286513	3.49025
240022	240022_estExt_fgenesh1_pg_C_230081	NA		1169.73	760.624	2157.17	1528.96		0.164222	1.90956	0.523682
160028	160028_estExt_gwp_C_110511	Leukocyte-antigen-related-like		347.945	511.246	1032.84	1067.68		0.072303	2.44476	0.409038
83189	83189_e_gw_7_369_1	matrix metalloproteinase 17 [EC:3.4.24.-]		1180.38	1769.95	325.379	449.458		0.15582	0.262627	3.80769
142064	142064_e_gw_636_10_1	Peroxidasin		56.6959	47.727	98.9412	110.91		0.0238137	2.00963	0.497604
99266	99266_e_gw_52_22_1	Hs21265025		331.823	156.824	47.3892	45.1775		0.264813	0.189435	5.27886
6109	6109_gw_4035_1_1	K+ channel, pore region		26.9738	33.5694	61.9173	73.0115		0.0450806	2.22864	0.448705
46811	46811_gw_4351_1_1	\N		5319.3	4711.87	3420.94	2880.38		0.0455183	0.628174	1.59191
233292	233292_fgsh_est_C_scaffold_173000001	NA		8308.28	5807.4	425.182	492.14		0.119002	0.064986	15.3879
191864	191864_estExt_GenewiseH_1_C_2190023	Thioredoxin domain containing protein 5 precursor (Thioredoxin-like protein p46) (Endoplasmic reticulum protein ERp46)		3236.35	3388.5	1958.83	2877.22		0.295363	0.729987	1.36989
160257	160257_estExt_gwp_C_120473	similar to Golgi coiled coil protein GCC185		4211.29	3582.29	2766	2215.03		0.0800335	0.63912	1.56465
242081	242081_estExt_fgenesh1_pg_C_560082	NA		2713.04	2670.81	1321.88	2159.01		0.263127	0.646543	1.54669
239517	239517_estExt_fgenesh1_pg_C_160019	NA		12191.9	11084.3	17413.6	13337.1		0.302659	1.32112	0.756931
242733	242733_estExt_fgenesh1_pg_C_710005	NA		3126.47	1979.84	3092.48	3605.6		0.377464	1.31172	0.762355
170378	170378_estExt_gwp_C_1460046	Hs4507827		5359.37	6312.86	1612.38	2188.57		0.0319043	0.32564	3.07087
172399	172399_estExt_gwp_C_2110093	Epidermal growth factor receptor substrate 15-like 1 (Eps15-related protein) (Eps15R) (Epidermal growth factor receptor pathway substrate 15-related sequence) (Eps15-rs)		485.75	307.406	540.883	616.448		0.258205	1.45915	0.685332
125844	125844_e_gw_224_21_1	caspase 8, apoptosis-related cysteine protease [EC:3.4.22.-]		326.934	243.96	1717.61	1170.76		0.140716	5.05936	0.197653
239888	239888_estExt_fgenesh1_pg_C_210068	NA		523.745	671.383	1404.59	1199.58		0.0377993	2.17898	0.45893
238170	238170_estExt_fgenesh1_pg_C_40059	ER-Golgi intermediate compartment 32 kDa protein (ERGIC-32)		5004.6	5693.71	2317.32	3558.22		0.106916	0.549202	1.82082
225179	225179_fgenesh1_pg_scaffold_7542000002	Histone H4		2183.07	1465.05	1133.23	1491.07		0.367263	0.719357	1.39013
8223	8223_gw_8_16_1	HISTONE H1-DELTA		6288.44	6611.54	1637.55	2371.52		0.0260662	0.310781	3.2177
115839	115839_e_gw_134_98_1	Hs4826834		405.613	379.753	50.1963	38.775		0.00868732	0.113286	8.82718
110404	110404_e_gw_100_92_1	regulatory factor X, 4 (influences HLA class II expression)		160.105	353.285	51.515	51.1652		0.279892	0.200004	4.99989
241934	241934_estExt_fgenesh1_pg_C_530127	Hs8923160		308.754	249.795	209.773	187.385		0.19053	0.711053	1.40636
137872	137872_e_gw_416_2_1	Pol polyprotein [Contains: Reverse transcriptase/ribonuclease H (RT) | Integrase (IN)]		80.9533	83.8003	424.29	403.536		0.0177921	5.02463	0.19902
146762	146762_e_gw_1773_11_1	NA		356.974	340.643	266.545	176.476		0.207151	0.635049	1.57468
119986	119986_e_gw_166_72_1	general transcription factor IIF, polypeptide 2, 30kDa		5646.78	7556.82	5893.74	4661.34		0.381002	0.799409	1.25092
177046	177046_estExt_GenewiseH_1_C_10495	Hs21361720		15434.5	10333.4	8931.45	7613.94		0.307846	0.642093	1.55741
175297	175297_estExt_gwp_C_3780059	RGM domain family member B precursor		7169.63	7647.88	3404.69	2827.82		0.00849336	0.420618	2.37746
242083	242083_estExt_fgenesh1_pg_C_560084	NA		11020.1	15613	6421.39	7201.37		0.2078	0.511497	1.95505
245242	245242_estExt_fgenesh1_pg_C_1510033	NA		2440.94	2450.33	1729.44	2427.38		0.483761	0.849847	1.17668
82718	82718_e_gw_6_163_1	\N		874.245	1286.9	544.467	910.763		0.330668	0.673359	1.48509
225385	225385_fgenesh1_pg_scaffold_8413000001	\N		670.89	1196.85	870.152	460.667		0.509433	0.71253	1.40345
13820	13820_gw_183_26_1	dusty protein kinase		89.991	87.4033	235.643	125.237		0.344722	2.03434	0.49156
30158	30158_gw_171_47_1	7296529		634.847	434.881	922.47	910.424		0.162019	1.71342	0.583628
104856	104856_e_gw_74_49_1	tumor differentially expressed 1, like		183.338	262.518	58.0896	61.2082		0.150958	0.26757	3.73734
106355	106355_e_gw_81_91_1	folate hydrolase		209.932	125.647	938.698	930.236		0.0332736	5.56929	0.179556
196243	196243_fgenesh1_pg_scaffold_1000174	At5g59630_1		399.241	300.286	55.7731	42.8845		0.099201	0.141035	7.09045
239511	239511_estExt_fgenesh1_pg_C_160012	At4g28390		37127.2	36565.4	25366.5	29316.8		0.124538	0.742046	1.34762
4349	4349_gw_6884_1_1	Glutamate carboxypeptidase II (Membrane glutamate carboxypeptidase) (mGCP) (N-acetylated-alpha-linked acidic dipeptidase I) (NAALADase I) (Pteroylpoly-gamma-glutamate carboxypeptidase) (Folylpoly-gamma-glutamate carboxypeptidase) (FGCP) (Folate hydrolase 1) (Prostate-specific membrane antigen homolog)		87.374	74.7933	449.791	501.55		0.0320855	5.86641	0.170462
248035	248035_estExt_fgenesh1_pg_C_3980005	NA		531.489	286.174	1342.68	497.11		0.430429	2.25006	0.444433
241762	241762_estExt_fgenesh1_pg_C_510024	NA		1694.87	1593.29	5601.91	5167.53		0.0285757	3.27521	0.305324
35350	35350_gw_13_150_1	mercaptopyruvate sulfurtransferase		27265.6	23102.5	33780.9	38186.6		0.0708563	1.42883	0.699874
113586	113586_e_gw_119_108_1	Hs20149635		2738.33	1812.87	868.28	1347.59		0.195046	0.486876	2.05391
170650	170650_estExt_gwp_C_1530040	Hs4503431		360.901	354.438	455.318	734.422		0.338427	1.66318	0.601256
100285	100285_e_gw_56_66_1	ddi:ng3591 no hits		813.808	717.995	456.475	417.166		0.059293	0.570335	1.75336
90364	90364_e_gw_23_176_1	NA		586.395	497.167	331.276	303.37		0.100664	0.585704	1.70735
163820	163820_estExt_gwp_C_440026	similar to ER-resident protein ERdj5		16065.8	22403.1	9390.07	12205.6		0.189237	0.561379	1.78133
86951	86951_e_gw_14_309_1	Hs4503391		262.802	282.242	123.501	78.5074		0.0496218	0.370627	2.69813
55150	55150_gw_187_53_1	ddi:ng12475 plant adhesion molecule PAM1		4047.88	5364.93	7833.2	14781.6		0.300111	2.40255	0.416224
213276	213276_fgenesh1_pg_scaffold_173000012	ectonucleotide pyrophosphatase/phosphodiesterase 3		1831.41	1435.89	245.361	427.868		0.0576216	0.20605	4.85318
90246	90246_e_gw_23_14_1	similar to putative repair and recombination helicase RAD26L		224.809	215.366	487.799	427.003		0.0750761	2.07827	0.48117
222801	222801_fgenesh1_pg_scaffold_1963000001	NA		940.227	809.827	316.658	243.281		0.0293959	0.319955	3.12544
242345	242345_estExt_fgenesh1_pg_C_610108	NA		2846	515.485	263.361	324.389		0.444759	0.174848	5.71925
170937	170937_estExt_gwp_C_1610095	Hs18582975		4562.74	4038.39	6106.73	5179.11		0.16019	1.31213	0.762117
127582	127582_e_gw_240_19_1	Hs8923181		1349.17	1280.38	1372.89	1794.11		0.419179	1.20439	0.830298
94244	94244_e_gw_35_98_1	NA		159.639	75.615	62.3382	90.4365		0.498988	0.649402	1.53988
97730	97730_e_gw_47_119_1	\N		2106.9	4200.77	746.931	875.264		0.266511	0.257178	3.88836
91671	91671_e_gw_27_174_1	38 kDa FK-506 binding protein homolog (FKBPR38) (FK506-binding protein 8) (muFKBP38)		2927.54	4219	2632.89	1930.81		0.256476	0.638589	1.56595
203206	203206_fgenesh1_pg_scaffold_41000045	NA		589.146	506.188	367.115	286.268		0.0624084	0.596515	1.6764
243415	243415_estExt_fgenesh1_pg_C_880055	Hs14249190		5562.74	3569.62	3302.17	3984.06		0.518501	0.797847	1.25337
232695	232695_fgsh_est_C_scaffold_74000005	NA		9212.5	9947.63	11260.1	12026.3		0.0604647	1.21536	0.822804
130856	130856_e_gw_286_21_1	Involucrin		687.976	824.157	654.182	683.551		0.415435	0.884666	1.13037
70040	70040_gw_48_218_1	ATPase E1-E2 type family protein / haloacid dehalogenase-like hydrolase family protein / heavy-metal-associated domain-containing protein		1331.35	1299.06	1455.13	1274.75		0.678953	1.03782	0.963561
200264	200264_fgenesh1_pg_scaffold_20000102	NA		45.3193	34.8385	148.887	79.3604		0.273586	2.84748	0.351188
239738	239738_estExt_fgenesh1_pg_C_190055	Acetyl-CoA acetyltransferase, mitochondrial precursor (Acetoacetyl-CoA thiolase)		4900.58	5657.49	2284.9	2776.95		0.0368313	0.479429	2.08581
246608	246608_estExt_fgenesh1_pg_C_2290024	NA		745.208	453.425	578.181	568.239		0.887285	0.956439	1.04554
240210	240210_estExt_fgenesh1_pg_C_260030	NAD-dependent epimerase/dehydratase		60.0252	68.7717	381.036	363.92		0.00429249	5.78396	0.172892
245515	245515_estExt_fgenesh1_pg_C_1640019	Drosophila dappled/ vertebrate TRipartite Motif protein related | B-box zinc finger, Filamin and NHL repeat containing protein (123.8 kD) (lin-41)		1015.54	543.854	1889.1	1056.03		0.314388	1.88864	0.529481
168448	168448_estExt_gwp_C_1050011	NA		1373.23	1434.95	967.333	770.597		0.0918501	0.618883	1.61581
96181	96181_e_gw_42_43_1	Hs7705576		1886.53	809.581	748.356	415.154		0.376123	0.431551	2.31722
127852	127852_e_gw_243_64_1	Neuropeptide FF receptor 2 (Neuropeptide NPFF receptor) (G-protein coupled receptor 74)		4210.84	2657.45	1605.01	1752.43		0.262724	0.488831	2.04569
246522	246522_estExt_fgenesh1_pg_C_2230011	NA		2506.48	3875.11	1478.9	771.16		0.155117	0.352586	2.83619
97944	97944_e_gw_47_68_1	Transmembrane protease, serine 2 (Epitheliasin) (Plasmic transmembrane protein X) [Contains: Transmembrane protease, serine 2 non-catalytic chain | Transmembrane protease, serine 2 catalytic chain]		1369.38	551.283	1773.45	1517.36		0.325304	1.71337	0.583644
225057	225057_fgenesh1_pg_scaffold_7212000001	NADPH cytochrome B5 oxidoreductase		1835.69	1929.54	1308.57	1028.05		0.0965253	0.620578	1.6114
90498	90498_e_gw_24_26_1	Autophagy protein 16-like (APG16-like)		636.218	588.236	676.949	1005.74		0.392532	1.37424	0.727675
207634	207634_fgenesh1_pg_scaffold_82000083	Periaxin		4919.37	1850.33	25943.7	10985.8		0.283063	5.45511	0.183314
244007	244007_estExt_fgenesh1_pg_C_1040028	NA		2251.84	1700.63	3805.17	3378.4		0.0488018	1.81749	0.55021
84932	84932_e_gw_10_245_1	Zinc finger CCCH-type domain containing protein 5		398.479	493.733	316.983	199.584		0.136159	0.578973	1.72719
237822	237822_estExt_fgenesh1_pg_C_10288	similar to RIKEN cDNA 1190005P17		19513.3	15301.4	12332	13015.3		0.259548	0.728064	1.37351
85254	85254_e_gw_11_19_1	Dystrobrevin beta (Beta-dystrobrevin) (DTN-B) (MDTN-B)		2135.38	2491.15	1006.41	1094.68		0.0743721	0.454139	2.20197
12563	12563_gw_92_13_1	glycine receptor, alpha 2		98.7207	114.978	113.24	84.1813		0.684518	0.923828	1.08245
222556	222556_fgenesh1_pg_scaffold_1721000002	Dscam gene product from transcript CG17800-RD		77.9241	101.509	383.111	243.944		0.183497	3.49464	0.286153
106836	106836_e_gw_84_88_1	DnaJ (Hsp40) homolog, subfamily B, member 9		1889.41	2220.94	1533.75	1638.75		0.19143	0.771832	1.29562
240324	240324_estExt_fgenesh1_pg_C_270090	NA		1351.05	724.637	618.716	785.942		0.471502	0.676719	1.47772
124860	124860_e_gw_214_83_1	7301121		310.503	478.82	999.323	518.522		0.35343	1.92297	0.520028
224627	224627_fgenesh1_pg_scaffold_5260000001	ddi:ng11277 hypothetical protein		51.5659	69.8159	56.8776	53.7953		0.66182	0.911775	1.09676
225265	225265_fgenesh1_pg_scaffold_7881000001	NA		352.412	294.795	180.303	312.878		0.43938	0.762014	1.31231
185165	185165_estExt_GenewiseH_1_C_660169	fibulin 6		244.663	275.206	288.823	505.601		0.422472	1.52812	0.654398
96085	96085_e_gw_42_256_1	7300552		869.106	849.208	1134.82	1610.48		0.275654	1.59767	0.62591
218869	218869_fgenesh1_pg_scaffold_373000004	eukaryotic translation initiation factor 4, gamma 2		16638.1	13698.8	12875.1	13708		0.412686	0.876264	1.14121
205684	205684_fgenesh1_pg_scaffold_62000003	Hs18699730		182.146	124.068	229.453	361.541		0.241922	1.93	0.518134
211253	211253_fgenesh1_pg_scaffold_134000044	mitochondrial single stranded DNA-binding protein		2559.11	2669.84	1862.71	1894.55		0.0340514	0.718549	1.39169
1316	1316_gw_1652_2_1	Prespore vesicle protein precursor (PSV)		400.838	506.227	387.618	568.124		0.842005	1.05366	0.94907
148967	148967_e_gw_2720_1_1	ARP3 actin-related protein 3 homolog (yeast)		12514.4	13493.8	5007.42	6730.16		0.0337819	0.451304	2.2158
214896	214896_fgenesh1_pg_scaffold_213000001	Delayed Anaerobic Gene		105.91	43.2391	32.247	38.0422		0.426167	0.471269	2.12193
244032	244032_estExt_fgenesh1_pg_C_1050038	tumor susceptibility gene 101		5392.74	2859.7	11345.5	8437.14		0.0982131	2.39719	0.417155
207741	207741_fgenesh1_pg_scaffold_83000102	Hs4758434		292.975	568.54	49.8564	32.1058		0.215067	0.0951372	10.5111
97113	97113_e_gw_45_49_1	similar to MAP kinase phosphatase-7		4704.99	3418.84	22390.5	18378.7		0.0566156	5.01847	0.199264
203633	203633_fgenesh1_pg_scaffold_44000078	Dual adapter for phosphotyrosine and 3-phosphotyrosine and 3-phosphoinositide (hDAPP1) (B cell adapter molecule of 32 kDa) (B lymphocyte adapter protein Bam32)		317.42	545.618	118.781	104.978		0.217178	0.259269	3.85701
241495	241495_estExt_fgenesh1_pg_C_460079	NA		2355.2	2259.84	1972.26	1727.82		0.130871	0.801745	1.24728
131352	131352_e_gw_294_90_1	SPCC777.10c		1391.35	1078.98	7746.71	11113.1		0.126401	7.6345	0.130984
219374	219374_fgenesh1_pg_scaffold_405000007	NA		575.824	732.81	1201.58	864.443		0.228716	1.57876	0.633407
234576	234576_estExt_fgenesh1_pm_C_410003	neurofibromin 2 (bilateral acoustic neuroma)		5219.73	4763.15	5408.07	4490.03		0.943942	0.991507	1.00857
191508	191508_estExt_GenewiseH_1_C_2090019	CG13393 gene product		42117.7	51183.8	31569.6	41129.9		0.258679	0.779189	1.28339
129967	129967_e_gw_271_37_1	Mitotic spindle assembly checkpoint protein MAD2B (MAD2-like 2) (hREV7)		53.4244	63.7746	129.895	104.9		0.095912	2.00339	0.499154
144209	144209_e_gw_962_8_1	peptidase D		550.67	682.732	988.699	1303.35		0.145024	1.85831	0.538122
30434	30434_gw_314_48_1	Hs13569928		129.496	156.958	74.8288	112.336		0.177699	0.653387	1.53049
83953	83953_e_gw_8_208_1	Lutropin-choriogonadotropic hormone receptor (LH/CG-R) (LSH-R) (Luteinizing hormone receptor)		6497.6	539.986	285.733	418.74		0.480497	0.100102	9.98986
211777	211777_fgenesh1_pg_scaffold_143000054	calcium-independent alpha-latrotoxin receptor homolog 3		570.641	347.633	52.0613	86.3992		0.170279	0.150783	6.63203
217300	217300_fgenesh1_pg_scaffold_292000004	NA		101.587	82.7753	78.853	149.925		0.643728	1.24092	0.805855
60162	60162_gw_5_364_1	NA		2330.06	1766.08	3159.67	2578.77		0.179801	1.40094	0.713808
137801	137801_e_gw_413_16_1	similar to transcription factor (p38 interacting protein)		788.375	1340.98	2607.26	2042.61		0.0858489	2.1837	0.457938
139594	139594_e_gw_482_41_1	neuropilin 2		355.507	243.142	1292.19	1508.91		0.0274913	4.67904	0.213719
80020	80020_e_gw_2_365_1	CG9613-PA [EC:2.5.1.-]		4157.5	5507.47	9257.38	9021.54		0.090861	1.89125	0.52875
94209	94209_e_gw_35_282_1	Hypothetical WD-repeat protein alr2800		74.5769	38.0087	175.601	101.884		0.22747	2.46466	0.405736
198654	198654_fgenesh1_pg_scaffold_11000066	transmembrane protein 177		2015.43	1528.75	2358.39	2854.64		0.138407	1.47087	0.67987
177548	177548_estExt_GenewiseH_1_C_30409	myosin IB		2038.49	1628.53	1105.06	1721.87		0.388961	0.770908	1.29717
220765	220765_fgenesh1_pg_scaffold_576000001	SAC domain-containing protein 3		230.409	286.257	597.689	685.046		0.0273172	2.48272	0.402784
115538	115538_e_gw_132_50_1	Cytosolic acyl coenzyme A thioester hydrolase (Long chain acyl-CoA thioester hydrolase) (CTE-II) (CTE-IIa) (Brain acyl-CoA hydrolase) (ACT) (CTE-IIb) (LACH1) (MTE-II) (ACH1) (Acyl-CoA thioesterase 7)		5093.85	5285.16	4418.15	4344.9		0.0479294	0.844305	1.18441
248381	248381_estExt_fgenesh1_pg_C_5360001	Structural maintenance of chromosome 2 (Chromosome-associated protein E) (Chromosome assembly protein XCAP-E)		1428.78	1417.41	5209.55	2935.08		0.258132	2.86158	0.349457
182116	182116_estExt_GenewiseH_1_C_340145	\N		2192.12	721.764	4255.55	4145.23		0.164948	2.88302	0.346858
248697	248697_estExt_fgenesh1_pg_C_14020002	NA		1795.01	1801.1	4815.72	5317.77		0.0487647	2.8179	0.354874
201096	201096_fgenesh1_pg_scaffold_26000025	chromobox homolog 3 (HP1 gamma homolog, Drosophila)		3741.67	3386.49	2333.67	1916.18		0.0362961	0.596206	1.67727
194779	194779_estExt_GenewiseH_1_C_4180022	Hs13654276		3354.52	3140.03	2637.01	2663.87		0.108716	0.816205	1.22518
177626	177626_estExt_GenewiseH_1_C_30656	DEAH (Asp-Glu-Ala-His) box polypeptide 8		4390.97	2632.3	6118.44	6641.32		0.166327	1.81678	0.550423
211930	211930_fgenesh1_pg_scaffold_146000029	similar to Ik protein		9537.47	6982.62	14611.1	17546.4		0.0585095	1.94657	0.513724
50499	50499_gw_56_111_1	\N		940.347	496.968	1450.19	1875.31		0.0917329	2.31369	0.43221
203589	203589_fgenesh1_pg_scaffold_44000034	HYPOTHETICAL 73.7 KD PROTEIN Y4FB		2786.36	2906.89	1858.02	2094.01		0.0447002	0.694159	1.44059
165424	165424_estExt_gwp_C_600191	nuclear receptor subfamily 2, group F, member 2		6708.95	6047.11	37.6144	46.3209		0.0331907	0.00658003	151.975
137582	137582_e_gw_405_23_1	26-29kD-proteinase		821.717	1145.24	1349.24	1093.86		0.372808	1.24207	0.80511
113065	113065_e_gw_116_27_1	Gigantoxin-3 precursor (Gigantoxin III) (Gigt III)		2314.71	1707.36	467.262	887.36		0.0816981	0.336797	2.96915
219321	219321_fgenesh1_pg_scaffold_398000007	Hs20539005		5369.72	6082.17	14220.9	6746.12		0.422478	1.83088	0.546185
25148	25148_gw_81_26_1	Hs21237775		1263.08	1045.94	1341.06	941.912		0.960812	0.98872	1.01141
2028	2028_gw_439_9_1	Low-density lipoprotein receptor-related protein 4 precursor (LDLR dan)		146.314	58.1548	56.1564	43.3682		0.441929	0.486747	2.05445
37136	37136_gw_12_233_1	PREDICTED: zinc finger protein 627-like		48.4109	36.2056	121.629	95.5975		0.0804102	2.56719	0.389531
205484	205484_fgenesh1_pg_scaffold_60000007	\N		825.56	926.147	676.949	557.571		0.0834153	0.704752	1.41894
246257	246257_estExt_fgenesh1_pg_C_2080009	NA		826.179	911.236	1446.99	2661.55		0.300124	2.36474	0.422879
213735	213735_fgenesh1_pg_scaffold_183000021	orthodenticle homolog 1 (Drosophila)		5493.19	6514.48	248.516	561.559		0.0409125	0.0674631	14.8229
140391	140391_e_gw_521_3_1	Hs5453706		1670.39	2655.28	774.35	717.188		0.211905	0.344811	2.90014
108065	108065_e_gw_88_255_1	Hs14150102		13624.6	12908.5	7972.25	7307.42		0.00760358	0.575871	1.7365
241032	241032_estExt_fgenesh1_pg_C_380087	Neogenin		2673.65	698.643	576.208	629.087		0.470422	0.357411	2.7979
80875	80875_e_gw_3_408_1	Sterol O-acyltransferase 1 (Cholesterol acyltransferase 1) (Acyl coenzyme A:cholesterol acyltransferase 1) (ACAT-1)		31591.9	30816.7	20892.9	25260.5		0.157873	0.739537	1.3522
151622	151622_e_gw_4311_2_1	Neuronal pentraxin-2 precursor (NP2) (Neuronal pentraxin II) (NP-II) (Apexin) (Acrosomal pentaxin-like protein p50) (AM50)		626.319	801.865	83.3708	78.6883		0.0875143	0.113472	8.81274
36007	36007_gw_7_171_1	NA		1828.64	484.122	234.16	109.547		0.37976	0.148613	6.72888
217451	217451_fgenesh1_pg_scaffold_297000029	Sacsin		337.673	438.323	2515.79	1601.27		0.166404	5.30552	0.188483
186216	186216_estExt_GenewiseH_1_C_800261	Tubulin alpha-2/alpha-4 chain		1109.37	958.276	1025.99	785.38		0.477245	0.876052	1.14148
245131	245131_estExt_fgenesh1_pg_C_1470013	NA		9935.02	15818.7	53.9917	96.5306		0.143784	0.00584468	171.096
213102	213102_fgenesh1_pg_scaffold_169000023	F-box family protein		1619.92	1990.66	2235.69	2258.16		0.251946	1.24463	0.803449
140744	140744_e_gw_541_7_1	Zinc metalloproteinase nas-13 precursor (Nematode astacin 13)		2108.03	2844.62	290.464	605.004		0.0769041	0.180806	5.53079
202525	202525_fgenesh1_pg_scaffold_36000002	7291443		3225.14	3970.2	1679.85	1723.43		0.122488	0.472985	2.11423
70416	70416_gw_85_189_1	\N		111.581	132.56	353.589	267.081		0.127613	2.54227	0.39335
209979	209979_fgenesh1_pg_scaffold_114000051	NA		4106.15	2798.24	2458.65	2631.5		0.394609	0.737234	1.35642
248545	248545_estExt_fgenesh1_pg_C_6480005	NA		31.5265	48.8604	145.6	135.452		0.0192641	3.49625	0.286021
198459	198459_fgenesh1_pg_scaffold_10000051	NA		1206.27	1592.69	1021.16	1055.72		0.310864	0.742015	1.34768
110386	110386_e_gw_100_107_1	Adenine nucleotide translocator 1		366.62	285.755	1628.19	1241.77		0.0981379	4.39925	0.227312
239368	239368_estExt_fgenesh1_pg_C_140049	At2g47470		2988.28	3643.77	1041.74	1387.45		0.0533405	0.366279	2.73016
129991	129991_e_gw_271_80_1	similar to protein tyrosine phosphatase PTP9Q22		4476.29	5009.56	7369.35	5773.76		0.237052	1.38555	0.721736
12104	12104_gw_357_30_1	NA		33.7605	27.0889	102.124	74.08		0.136112	2.89575	0.345334
102873	102873_e_gw_66_151_1	GPI mannosyltransferase, putative		514.762	781.069	1050.77	1313.27		0.103831	1.82434	0.548143
91286	91286_e_gw_26_201_1	Serine/threonine-protein kinase PAK mbt (p21-activated kinase related protein) (Mushroom bodies tiny protein)		8280.64	9035.22	7835.62	5711.6		0.304549	0.782359	1.27819
213342	213342_fgenesh1_pg_scaffold_174000027	Glycine dehydrogenase [decarboxylating], mitochondrial precursor (Glycine decarboxylase) (Glycine cleavage system P-protein)		212.314	240.376	132.402	157.105		0.0500999	0.639527	1.56366
177823	177823_estExt_GenewiseH_1_C_40292	nanos homolog (Drosophila)		8743.26	8631.12	6568.45	5041.75		0.163167	0.668237	1.49648
79411	79411_e_gw_1_605_1	CG16995 gene product		369.614	955.479	198.837	214.21		0.363358	0.311712	3.20809
243470	243470_estExt_fgenesh1_pg_C_890047	NA		391.911	519.309	268.85	212.113		0.141277	0.527823	1.89457
241655	241655_estExt_fgenesh1_pg_C_490007	hairy and enhancer of split 2 (Drosophila)		14750.1	20980.2	3555.63	3748.27		0.137061	0.204417	4.89195
85807	85807_e_gw_12_186_1	potassium channel, subfamily K, member 3		432.568	281.024	88.9589	68.4401		0.163836	0.220573	4.53365
244512	244512_estExt_fgenesh1_pg_C_1240041	\N		6035.64	6661.53	12572.4	19759.1		0.221138	2.54636	0.392718
1183	1183_gw_1388_1_1	Hs15812208		1233.37	1913.33	1938.69	2718.18		0.283887	1.47992	0.675712
167837	167837_estExt_gwp_C_930145	chromosome 22 open reading frame 19		6779.84	7545.66	9025.24	8791.38		0.113683	1.2437	0.804052
246153	246153_estExt_fgenesh1_pg_C_2000005	NA		1787.57	1735.66	3705.82	5277.32		0.178074	2.54969	0.392205
116955	116955_e_gw_142_44_1	Cytochrome P450 1A1 (CYPIA1)		47.9239	48.4681	263.972	141.434		0.240333	4.20581	0.237766
236446	236446_estExt_fgenesh1_kg_C_120003	tetraspanin 4 | novel antigen 2 | tetraspan TM4SF		22718	18769	30430.9	22553.4		0.359212	1.27713	0.783007
186001	186001_estExt_GenewiseH_1_C_780087	NA		3868.76	2874.91	3170.49	2763.09		0.56161	0.879873	1.13653
126348	126348_e_gw_231_7_1	Hs22053927		2519.48	1419.77	3094.08	3018.94		0.296972	1.55182	0.644404
238636	238636_estExt_fgenesh1_pg_C_70083	proteasome (prosome, macropain) subunit, alpha type, 6		5424.01	4994.09	3126.74	3943.79		0.101734	0.678678	1.47345
239456	239456_estExt_fgenesh1_pg_C_150043	NA		3724.1	2946.44	247.626	380.443		0.0742634	0.0941556	10.6207
214990	214990_fgenesh1_pg_scaffold_215000017	Neuronal acetylcholine receptor protein, alpha-2 subunit precursor		88.5038	102.23	39.4272	62.8299		0.108812	0.536125	1.86524
241722	241722_estExt_fgenesh1_pg_C_500051	NA		1711.94	1290.79	2227.46	1981.77		0.161296	1.4018	0.713369
24260	24260_gw_133_65_1	Hs22054077		2735.96	2314.29	1954.75	1617.26		0.11734	0.707293	1.41384
49148	49148_gw_7238_1_1	dynein, axonemal, heavy polypeptide 5		66.9684	60.1427	115.774	108.584		0.0103262	1.76505	0.566556
238195	238195_estExt_fgenesh1_pg_C_40101	Metalloproteinase inhibitor 3 (TIMP-3) (Tissue inhibitor of metalloproteinases-3)		4203.71	2101.66	456.475	1039.46		0.243921	0.237248	4.215
217710	217710_fgenesh1_pg_scaffold_308000006	CG8668 gene product		1084.31	1388.21	242.028	340.025		0.0775537	0.235409	4.24793
93008	93008_e_gw_32_129_1	Hs18546173		8374.06	6398.59	9010.55	11371.2		0.21391	1.3797	0.724797
43480	43480_gw_618_4_1	Hs7661850		11009.9	14052.8	8453.08	10271.1		0.242996	0.747093	1.33852
59568	59568_gw_103_163_1	Structure specific recognition protein		25501.2	23246.7	13468.7	17043.2		0.0666875	0.625913	1.59767
156502	156502_e_gw_11018_3_1	SPARC-related modular calcium binding protein 1		179.3	131.045	76.3443	121.767		0.232879	0.638358	1.56652
91581	91581_e_gw_27_8_1	Hs13129040		353.373	192.391	416.731	479.365		0.244303	1.64191	0.609047
168440	168440_estExt_gwp_C_1040159	Hs19743937		12991.1	11144.1	9434.33	9095.26		0.192953	0.767744	1.30252
225427	225427_fgenesh1_pg_scaffold_8615000001	\N		1272.57	1291.31	997.383	926.178		0.0558174	0.750254	1.33288
133479	133479_e_gw_317_21_1	Hs13654292		1356.42	1156.14	1164.44	1243.17		0.695143	0.958226	1.04359
140909	140909_e_gw_552_7_1	Rhamnose-binding lectin precursor (SAL) (RBL) (Roe lectin)		4244.19	4051.24	21457.2	39245.1		0.208278	7.31755	0.136658
240458	240458_estExt_fgenesh1_pg_C_300017	NA		5051.19	5970.05	3671.94	5954.99		0.652367	0.873489	1.14483
215658	215658_fgenesh1_pg_scaffold_234000013	proline-rich extensin-like family protein		47406.8	39886.2	25192.7	17339.9		0.0544244	0.487239	2.05238
199450	199450_fgenesh1_pg_scaffold_15000042	similar to CUB and sushi multiple domains 3		746.487	339.358	223.582	228.388		0.363438	0.416238	2.40247
248025	248025_estExt_fgenesh1_pg_C_3950008	EF hand calcium binding protein 1		3220.97	3366.87	2764.4	4542.93		0.755309	1.10922	0.901537
244850	244850_estExt_fgenesh1_pg_C_1360030	Tyrosine-protein kinase transforming protein SEA		5052.06	5340.72	1152.99	1686.38		0.0157406	0.273205	3.66025
214444	214444_fgenesh1_pg_scaffold_200000026	Hs5031865		2430.76	1973.86	1180.14	1479.22		0.103357	0.603765	1.65627
111847	111847_e_gw_108_96_1	Latrophilin-2 precursor (Calcium-independent alpha-latrotoxin receptor 2) (CIRL-2)		7100.43	7842.86	27664.6	27815.7		0.00871847	3.71272	0.269344
116134	116134_e_gw_136_12_1	Pygopus homolog 1		35149.6	33308.4	46223.2	38674.3		0.259689	1.24014	0.806361
138409	138409_e_gw_429_18_1	NA		1167.51	1090.74	1716.1	1268.69		0.345393	1.32173	0.756587
107117	107117_e_gw_85_112_1	Tyrosine-protein kinase Src-1 (p60-Src-1)		581.07	560.542	808.173	1450.74		0.332024	1.97871	0.50538
188980	188980_estExt_GenewiseH_1_C_1330007	similar to TNF receptor associated factor 4		2832.33	1868.57	1725.51	2339.93		0.642647	0.864822	1.15631
33694	33694_gw_22_58_1	Hs14758036		436.81	479.921	219.546	396.692		0.327387	0.672212	1.48763
18236	18236_gw_322_29_1	NA		3729.41	3484.8	12190.4	10980		0.0406184	3.21177	0.311354
89035	89035_e_gw_20_96_1	similar to hypothetical protein FLJ40362		192.77	94.6499	51.9448	41.0381		0.294417	0.323509	3.09111
121965	121965_e_gw_185_28_1	insulinoma-associated 1		17956.5	13686.3	670.949	459.338		0.0878538	0.0357203	27.9953
245525	245525_estExt_fgenesh1_pg_C_1650008	BEST:CK00246		9182.87	7462.32	5270.54	5427.41		0.176737	0.642705	1.55592
139322	139322_e_gw_470_11_1	Hs7662350		724.227	392.36	264.625	313.122		0.346993	0.517423	1.93266
10665	10665_gw_115_8_1	similar to MIWI		339.394	363.031	166.213	199.531		0.0193931	0.520688	1.92054
85806	85806_e_gw_12_194_1	Platelet-endothelial tetraspan antigen 3 (PETA-3) (GP27) (Membrane glycoprotein SFA-1) (CD151 antigen)		694.462	1119.5	100.156	206.729		0.157674	0.169179	5.9109
248333	248333_estExt_fgenesh1_pg_C_5080009	NA		404.21	355.837	149.629	343.532		0.390564	0.648857	1.54117
211238	211238_fgenesh1_pg_scaffold_134000029	Doublecortin domain-containing protein 1		184.351	144.513	310.864	416.839		0.131843	2.21277	0.451922
209448	209448_fgenesh1_pg_scaffold_106000032	ddi:ng8664 LTR retrotransposable element~partially supported by		247.203	284.133	170.278	120.348		0.0689826	0.546972	1.82825
225633	225633_fgenesh1_pg_scaffold_9914000001	dynein, axonemal, heavy polypeptide 7		1487.87	967.446	2388.47	2690.8		0.0711972	2.06869	0.483399
236781	236781_estExt_fgenesh1_kg_C_510007	NA		2165.01	1897.87	3405.8	5004.4		0.216416	2.07001	0.48309
102	102_gw_483_6_1	ATP-binding cassette, sub-family C (CFTR/MRP), member 4		1571.43	1137.87	1712.81	1696.76		0.352625	1.25847	0.794617
222257	222257_fgenesh1_pg_scaffold_1485000001	ddi:ng8852 FLJ00180 protein		480.586	336.206	783.607	1111.23		0.14651	2.31986	0.431061
124484	124484_e_gw_211_50_1	NA		3581.44	2825.99	7038.41	4950.67		0.19784	1.87112	0.534439
103908	103908_e_gw_70_24_1	Hs4557343		2952.73	3037.1	1197.91	693.713		0.0711097	0.315806	3.1665
236806	236806_estExt_fgenesh1_kg_C_540004	CE20025		3204.53	3657.91	2214.18	2677.79		0.0934325	0.712862	1.4028
219925	219925_fgenesh1_pg_scaffold_456000005	NA		3208.21	1644.27	5984.49	4282.85		0.144766	2.1159	0.472613
248598	248598_estExt_fgenesh1_pg_C_7280005	SET domain-containing protein		14635.7	15638.8	8794.67	9859.31		0.0156361	0.616162	1.62295
195679	195679_estExt_GenewiseH_1_C_10800006	similar to Kelch-like protein X		473.744	576.837	1320.93	1391.42		0.00888234	2.58176	0.387332
238350	238350_estExt_fgenesh1_pg_C_50091	Hs22064802		1436.92	2885.27	1935.26	4123.29		0.585053	1.40173	0.713403
90372	90372_e_gw_23_294_1	Shaker cognate l		103.737	58.5075	370.519	423.813		0.0130253	4.89591	0.204252
3145	3145_gw_943_3_1	Hs19923969		1494.92	2870.09	627.931	452.422		0.247905	0.247503	4.04036
192701	192701_estExt_GenewiseH_1_C_2550020	cell cycle protein p55CDC		12070.7	12270.7	8917.71	9932.62		0.105712	0.774415	1.2913
244057	244057_estExt_fgenesh1_pg_C_1060050	Melatonin receptor type 1C (MEL-1C-R)		3822.13	1691.55	552.235	997.681		0.304212	0.281103	3.55741
213546	213546_fgenesh1_pg_scaffold_178000032	Crumbs protein homolog 1 precursor		100.726	95.3496	62.9187	52.6506		0.0399282	0.589413	1.6966
231794	231794_fgsh_est_C_scaffold_4000019	NA		2886.99	3108.59	1748.17	2911.61		0.451752	0.777203	1.28666
247726	247726_estExt_fgenesh1_pg_C_3440007	NA		288.877	601.221	2332.85	5755.14		0.280349	9.08663	0.110052
132899	132899_e_gw_313_21_1	spinocerebellar ataxia 1 homolog (human)		1045.37	721.764	249.598	191.285		0.142907	0.24949	4.00818
210294	210294_fgenesh1_pg_scaffold_119000056	Hs13124888		3020.23	2228.94	239.419	150.661		0.0992578	0.0743128	13.4566
147171	147171_e_gw_1906_3_1	Blastula protease 10 precursor		219.337	80.6275	52.4204	63.8877		0.410656	0.38774	2.57905
127058	127058_e_gw_234_37_1	Hs21361124		5176.44	3737.36	1421.81	2505.71		0.1186	0.440611	2.26958
196234	196234_fgenesh1_pg_scaffold_1000165	NA		283.071	104.414	92.7285	142.918		0.547847	0.608146	1.64434
236810	236810_estExt_fgenesh1_kg_C_550001	Hs4502227		10747.8	11250.5	5153.65	9944.07		0.384266	0.686312	1.45706
206096	206096_fgenesh1_pg_scaffold_66000036	Extensin-2 precursor (AtExt2) (Cell wall hydroxyproline-rich glycoprotein 1) (HRGP1)		22.0869	24.1796	28.5004	28.1033		0.11703	1.22343	0.817376
110416	110416_e_gw_100_142_1	eukaryotic translation initiation factor 4E 1 / eIF-4E1 / mRNA cap-binding protein 1 (EIF4E1)		4322.89	3618.95	4367.94	6215.8		0.370356	1.33266	0.750381
197895	197895_fgenesh1_pg_scaffold_7000178	Substance-K receptor (SKR) (Neurokinin A receptor) (NK-2 receptor) (NK-2R) (Tachykinin receptor 2)		367.148	335.321	3983.47	8107.52		0.221166	17.2121	0.0580986
88190	88190_e_gw_17_39_1	S-antigen protein precursor		441.421	658.245	968.059	1065.01		0.103334	1.84881	0.540888
197737	197737_fgenesh1_pg_scaffold_7000020	similar to DNA segment, Chr 11, ERATO Doi 18, expressed		1024.02	1189.99	1341.06	1736.06		0.240149	1.38984	0.719508
193231	193231_estExt_GenewiseH_1_C_2820011	NACHT-, LRR- and PYD-containing protein 4 (PYRIN-containing APAF1-like protein 4) (PAAD and NACHT-containing protein 2) (Ribonuclease inhibitor 2)		5583.39	6463.71	8249.37	9067.21		0.0487355	1.43741	0.695697
222863	222863_fgenesh1_pg_scaffold_2010000001	Hs14149627		2330.42	2178.11	3159.17	2820.42		0.101881	1.32628	0.753988
31464	31464_gw_26_81_1	Polypeptide N-acetylgalactosaminyltransferase 6 (Protein-UDP acetylgalactosaminyltransferase 6) (UDP-GalNAc:polypeptide N-acetylgalactosaminyltransferase 6) (Polypeptide GalNAc transferase 6) (GalNAc-T6) (pp-GaNTase 6)		1309.79	1291.67	183.848	184.426		0.00512012	0.141564	7.06393
110464	110464_e_gw_100_185_1	NA		3570.62	5129.01	342.944	329.964		0.12206	0.077349	12.9284
232793	232793_fgsh_est_C_scaffold_82000012	NA		2947.97	3218.28	1994.22	2640.87		0.219784	0.751686	1.33034
211378	211378_fgenesh1_pg_scaffold_137000006	Hs8923160		957.274	2011.25	336.997	144.043		0.246235	0.162047	6.17106
181820	181820_estExt_GenewiseH_1_C_320107	ligatin		4533.12	5834.68	3310.92	4478.99		0.279766	0.751356	1.33093
109844	109844_e_gw_97_149_1	NA		20446.3	20440.2	21984.3	26626.6		0.344503	1.18893	0.841096
39308	39308_gw_5_333_1	neurogenic differentiation		1034.67	174.06	37.884	51.8875		0.417339	0.0742694	13.4645
246865	246865_estExt_fgenesh1_pg_C_2490029	Fukutin-related protein		7159.12	7101.67	6439.61	5748.64		0.202776	0.854668	1.17004
188209	188209_estExt_GenewiseH_1_C_1180017	DNA ligase I (Polydeoxyribonucleotide synthase [ATP])		3494.5	2499.36	1588.96	2311.43		0.242558	0.65073	1.53674
157617	157617_e_gw_18823_3_1	chromosome 11 open reading frame 8		772.486	954.754	1727.82	2146.75		0.0835177	2.24321	0.445789
72379	72379_gw_38_316_1	valyl-tRNA synthetase 2		42.2857	49.8668	70.1941	133.963		0.326275	2.21543	0.45138
114409	114409_e_gw_125_55_1	ral guanine nucleotide dissociation stimulator		567.672	382.342	301.108	323.372		0.326194	0.657338	1.52129
245294	245294_estExt_fgenesh1_pg_C_1530057	similar to CG9339-PA		2077.37	2484.62	1464.51	1736.83		0.126196	0.701742	1.42502
227851	227851_fgenesh1_pm_scaffold_2000007	similar to ACY1L2 protein		2974.39	2602.55	4155.66	3934.89		0.0445558	1.45071	0.689315
68935	68935_gw_1862_2_1	Cathepsin L precursor [Contains: Cathepsin L heavy chain | Cathepsin L light chain]		18138.9	17539.3	23356.5	26782.1		0.139152	1.4053	0.711591
99081	99081_e_gw_52_312_1	ddi:ng1100 no hits		1874.94	2044.12	312.348	402.899		0.0102852	0.182505	5.47931
221118	221118_fgenesh1_pg_scaffold_667000001	CG4598 gene product		102.255	112.616	83.9245	95.0939		0.143565	0.833142	1.20028
98605	98605_e_gw_50_84_1	Hs20539462		7128.76	5768.99	3770.69	4571.79		0.129358	0.646817	1.54603
211017	211017_fgenesh1_pg_scaffold_131000016	NA		126.768	197.883	143.842	108.584		0.487501	0.777529	1.28613
239612	239612_estExt_fgenesh1_pg_C_170044	Ribosome-binding protein 1 (Ribosome receptor protein) (180 kDa ribosome receptor homolog) (ES/130 related protein)		114.729	104.877	523.314	429.773		0.0779037	4.33999	0.230415
7369	7369_gw_2493_3_1	Hs4503987		1293.22	1553.89	2294.33	2819.61		0.097552	1.79619	0.556734
200880	200880_fgenesh1_pg_scaffold_24000094	Collagen alpha 1(I) chain		293.76	257.553	515.708	425.965		0.107261	1.70805	0.585461
60521	60521_gw_20_202_1	7290416		6084.36	7536.6	4520.1	5323.59		0.185289	0.722687	1.38373
233774	233774_fgsh_est_C_scaffold_534000001	NA		29288.9	24410.3	29923.5	40314.5		0.330961	1.30799	0.764532
116976	116976_e_gw_142_10_1	Hs16507950		13133.2	11122	16549.1	14699.7		0.125573	1.28833	0.776197
112200	112200_e_gw_110_95_1	7294217		645.388	576.837	453.241	370.676		0.0689399	0.674113	1.48343
29078	29078_gw_189_45_1	CUG triplet repeat, RNA binding protein 2		3062	2998.87	1531.36	1688.56		0.0170975	0.531264	1.8823
246439	246439_estExt_fgenesh1_pg_C_2170037	7293645		4051.91	4294.3	3571.89	3793.11		0.096972	0.882436	1.13323
241602	241602_estExt_fgenesh1_pg_C_480007	2'-5'-oligoadenylate synthetase 1 ((2-5')oligo(A) synthetase 1) (2-5A synthetase 1) (p46/p42 OAS) (E18/E16)		7780.18	9149.48	19749.5	18841		0.0095924	2.27946	0.4387
79287	79287_e_gw_1_418_1	Sema-5c		840.41	2387.25	651.701	567.417		0.417297	0.377709	2.64754
125416	125416_e_gw_219_46_1	Uromodulin precursor (Tamm-Horsfall urinary glycoprotein) (THP)		377.757	307.368	1916.42	1879.83		0.0030321	5.54097	0.180474
150206	150206_e_gw_3332_3_1	Protein-S-isoprenylcysteine O-methyltransferase (Isoprenylcysteine carboxylmethyltransferase) (Prenylcysteine carboxyl methyltransferase) (pcCMT) (Prenylated protein carboxyl methyltransferase) (PPMT) (Farnesyl cysteine carboxyl methyltransferase) (FCMT)		2912.52	3593.4	3283.54	5160.58		0.481246	1.29791	0.770467
16145	16145_gw_185_37_1	Thiopurine S-methyltransferase (Thiopurine methyltransferase)		885.577	938.67	1294.2	1699.36		0.207298	1.64098	0.609391
95896	95896_e_gw_41_200_1	Leucine-zipper-like transcriptional regulator 1 (LZTR-1)		915.786	1710.15	3586.12	2999.93		0.0651983	2.50808	0.398711
170431	170431_estExt_gwp_C_1480001	Hs15559215		1481.26	1157.69	886.81	1024.45		0.232111	0.724251	1.38074
246204	246204_estExt_fgenesh1_pg_C_2030024	Beta-adrenergic receptor kinase 2 (Beta-ARK-2) (G-protein coupled receptor kinase 3)		938.356	1312.72	851.911	655.355		0.259185	0.669577	1.49348
175302	175302_estExt_gwp_C_3790013	similar to 6430514L14Rik protein		752.917	692.301	1454.23	2103.23		0.187119	2.46154	0.406249
124291	124291_e_gw_209_47_1	Interferon regulatory factor 2 (IRF-2)		131.964	127.68	287.444	154.396		0.401358	1.70171	0.587645
243758	243758_estExt_fgenesh1_pg_C_980016	ddi:ng12024 no hits		3429.75	4493.88	5257.54	5810.36		0.159309	1.39682	0.71591
201825	201825_fgenesh1_pg_scaffold_30000176	NA		610.039	604.264	489.213	742.958		0.955247	1.01471	0.985499
110033	110033_e_gw_98_207_1	urease accessory protein (UREG)		4738.05	6575.06	4244.6	7885.94		0.865208	1.07226	0.932613
209354	209354_fgenesh1_pg_scaffold_104000055	NA		2546.81	3080.45	2355.4	2158.8		0.257667	0.802202	1.24657
83663	83663_e_gw_8_226_1	CG31613 gene product		2973.24	1843.78	1062.63	1629.3		0.276627	0.558837	1.78943
205158	205158_fgenesh1_pg_scaffold_57000010	NA		179.252	168.886	114.361	117.142		0.0429129	0.664973	1.50382
220432	220432_fgenesh1_pg_scaffold_521000006	Calcium/calmodulin-dependent protein kinase type II alpha chain (CaM-kinase II alpha chain)		4137.25	5095.56	4052.58	2777.94		0.280012	0.73981	1.3517
53489	53489_gw_148_124_1	similar to KIAA1726 protein		52.862	46.2316	283.754	168.538		0.199731	4.56429	0.219092
217512	217512_fgenesh1_pg_scaffold_300000025	NA		444.026	723.218	357.208	396.486		0.374316	0.645703	1.5487
223236	223236_fgenesh1_pg_scaffold_2458000001	hypothetical protein		505.467	315.794	311.804	216.141		0.339498	0.642846	1.55558
113383	113383_e_gw_117_27_1	NA		1399.4	1180.39	2543.61	1387.06		0.446249	1.52364	0.656324
235912	235912_estExt_fgenesh1_pm_C_2780001	Geranylgeranyl pyrophosphate synthetase (GGPP synthetase) (GGPPSase) (Geranylgeranyl diphosphate synthase) [Includes: Dimethylallyltranstransferase | Geranyltranstransferase | Farnesyltranstransferase ]		3137.86	3180.11	6323.24	7608.35		0.10614	2.20508	0.453499
90881	90881_e_gw_25_8_1	phosphoinositide-3-kinase, class 2, beta polypeptide		292.459	258.209	702.759	559.647		0.1109	2.2925	0.436206
248122	248122_estExt_fgenesh1_pg_C_4240002	Hs9506653		2898.24	2806.48	2217.69	2112.55		0.0107735	0.759064	1.31741
205418	205418_fgenesh1_pg_scaffold_59000045	\N		4939.83	6951.45	11220.4	13990.2		0.0695208	2.1201	0.471676
24582	24582_gw_114_58_1	Hs4757764		4790.79	6038.87	1100.79	1184.05		0.0911133	0.21098	4.73979
125561	125561_e_gw_220_79_1	RAB34, member of RAS oncogene family		39.0849	52.6705	101.13	157.999		0.192949	2.82413	0.354091
90788	90788_e_gw_25_97_1	guanylate cyclase 1, soluble, beta 3		720.179	1141.57	1702.15	1714.31		0.168242	1.83508	0.544934
229565	229565_fgenesh1_pm_scaffold_85000010	Kruppel-like factor 7 (ubiquitous)		23308.3	18522.4	19415.8	15672.7		0.388343	0.838821	1.19215
19364	19364_gw_181_51_1	Hs9507223		2962.81	4540.31	1680.37	1366.34		0.205508	0.406059	2.46269
163012	163012_estExt_gwp_C_350292	similar to RIKEN cDNA 2510010F15		4212.83	3475.17	8468.58	10214.5		0.0650121	2.43016	0.411495
238247	238247_estExt_fgenesh1_pg_C_40179	Major vault protein alpha (MVP-alpha)		3711.7	3657.91	6168.53	5164.95		0.156976	1.53787	0.650251
215436	215436_fgenesh1_pg_scaffold_228000013	CG7459-PA		1226.21	1312.78	1450.94	1333.85		0.244006	1.09681	0.911735
205746	205746_fgenesh1_pg_scaffold_62000065	NA		3775.21	4194.42	1411.54	1319.07		0.041706	0.342627	2.91862
240416	240416_estExt_fgenesh1_pg_C_290001	NA		3015.02	2438.94	1430.22	1350.85		0.129552	0.509916	1.96111
17368	17368_gw_327_30_1	NA		9491.39	7904.06	16813.8	14843		0.0331941	1.81983	0.549501
5633	5633_gw_2032_1_1	Hs21265025		425.013	257.074	204.918	157.74		0.291571	0.531688	1.8808
79582	79582_e_gw_1_585_1	Hs20477464 PREDICTED: similar to dynein light chain		35.969	42.634	108.262	198.985		0.238911	3.90885	0.25583
155734	155734_e_gw_9066_2_1	WD40 and FYVE domain containing 2		10573.5	11974.6	19348.3	17586.4		0.0266591	1.63804	0.610487
239778	239778_estExt_fgenesh1_pg_C_190138	homogentisate 1, 2-dioxygenase		4820.56	7507.77	2089.13	2194.05		0.204758	0.347426	2.87831
30790	30790_gw_99_61_1	Cartilage oligomeric matrix protein precursor (COMP)		4657.75	1688.11	849.973	663.689		0.349955	0.238527	4.19239
248233	248233_estExt_fgenesh1_pg_C_4690008	NA		4130.21	5473.88	244.88	293.548		0.0933109	0.0560624	17.8373
240248	240248_estExt_fgenesh1_pg_C_260109	HsM9665242		4409.18	1789.19	4402.98	4215.74		0.524759	1.39048	0.719175
238314	238314_estExt_fgenesh1_pg_C_50030	Methylmalonyl-CoA mutase, mitochondrial precursor (MCM) (Methylmalonyl-CoA isomerase)		5696.2	6148.35	6549.76	7055.83		0.12347	1.14868	0.870565
202238	202238_fgenesh1_pg_scaffold_33000082	NA		572.774	510.437	881.027	832.54		0.0181327	1.58193	0.632138
82496	82496_e_gw_6_266_1	\N		4442.35	4367.2	2909.25	2144.59		0.124999	0.573677	1.74314
207406	207406_fgenesh1_pg_scaffold_80000029	NA		34.3213	33.863	45.2431	47.7038		0.0555109	1.36317	0.733583
165401	165401_estExt_gwp_C_600100	SEC22 vesicle trafficking protein-like 1 (S. cerevisiae)		10561.9	11757.2	6711.88	9307.21		0.209418	0.717728	1.39329
190461	190461_estExt_GenewiseH_1_C_1720009	D-aspartate oxidase (DASOX) (DDO)		780.632	1607.01	1428.21	2532.94		0.380141	1.65902	0.602764
203822	203822_fgenesh1_pg_scaffold_46000011	Hs16445396		1971.57	1486.19	599.8	966.011		0.0981256	0.452839	2.20829
9732	9732_gw_11384_1_1	Hs21265040		2610.56	2095	869.013	838.044		0.107356	0.362774	2.75654
198336	198336_fgenesh1_pg_scaffold_9000125	26-29kD-proteinase		196.963	195.344	328.474	324.389		0.00335159	1.66417	0.600901
146786	146786_e_gw_1781_3_1	6-phosphogluconate dehydrogenase, decarboxylating		1843.85	2445.92	1878.17	2972.27		0.708094	1.1307	0.884407
219569	219569_fgenesh1_pg_scaffold_421000004	similar to Hypothetical protein FLJ14810		1202.57	597.162	1176.75	2144.42		0.334859	1.84537	0.541898
218292	218292_fgenesh1_pg_scaffold_340000003	Trichohyalin		98.1332	197.605	420.305	447.347		0.0910897	2.93385	0.340849
233976	233976_estExt_fgenesh1_pm_C_40039	At1g56500_2		598.825	730.87	1515.21	1328.64		0.0285732	2.13872	0.467569
48919	48919_gw_9198_1_1	\N		369.908	375.344	214.546	265.011		0.116111	0.643484	1.55404
210044	210044_fgenesh1_pg_scaffold_115000052	NA		1881.62	1438.83	1963.23	1666.16		0.628137	1.09304	0.914882
207414	207414_fgenesh1_pg_scaffold_80000037	growth hormone secretagogue receptor		152.001	173.855	129.539	154.911		0.344105	0.872931	1.14557
91800	91800_e_gw_28_263_1	CE03871		2867.47	2767.17	5659.71	4761.03		0.114545	1.8494	0.540714
133021	133021_e_gw_314_70_1	5-hydroxytryptamine 1D receptor (5-HT-1D) (Serotonin receptor 1D) (5HT1D) (F1D)		377.864	67.4693	112.827	113.115		0.608297	0.507354	1.97101
241045	241045_estExt_fgenesh1_pg_C_380112	NA		7426.25	8288.8	3806.72	4035.51		0.054693	0.499027	2.0039
219959	219959_fgenesh1_pg_scaffold_459000010	CG18336 gene product		3213.4	3227.52	2900.75	4827.67		0.625007	1.19989	0.833409
190677	190677_estExt_GenewiseH_1_C_1770064	Hs10092615		3811.17	5519.33	9315.91	9974.84		0.0761232	2.0675	0.483677
222758	222758_fgenesh1_pg_scaffold_1907000002	Hs22058425		503.026	513.948	375.758	349.651		0.0307676	0.713302	1.40193
13535	13535_gw_163_22_1	potassium voltage-gated channel, shaker-related subfamily, member 10		3269.92	4030.38	300.816	500.476		0.0591695	0.109761	9.11066
119695	119695_e_gw_163_100_1	Neuropilin-2 precursor (Vascular endothelial cell growth factor 165 receptor 2)		251.272	174.393	775.326	1366.72		0.206269	5.03222	0.198719
142168	142168_e_gw_645_15_1	calcium-independent alpha-latrotoxin receptor homolog 3		6190.26	5587.87	19447	42791.3		0.275669	5.28422	0.189243
216270	216270_fgenesh1_pg_scaffold_255000014	Hypothetical protein		940.07	910.226	1598.98	2157.55		0.180581	2.03023	0.492555
245261	245261_estExt_fgenesh1_pg_C_1520014	ribosomal protein S18		20402.3	22982.1	8127.39	10257.8		0.0192109	0.423774	2.35975
246640	246640_estExt_fgenesh1_pg_C_2300026	NA		3893.88	2691.92	2419.47	2762.73		0.442083	0.786874	1.27085
247680	247680_estExt_fgenesh1_pg_C_3350015	NA		26.1182	43.8217	65.3481	49.8106		0.197015	1.64654	0.607335
247740	247740_estExt_fgenesh1_pg_C_3460017	NA		5223.55	6095.7	1231.17	1909.05		0.0208407	0.277423	3.6046
143239	143239_e_gw_760_6_1	arylacetamide deacetylase (esterase) [EC:3.1.1.-]		3879.49	4241.73	2173.36	2288.68		0.0439766	0.54943	1.82007
34679	34679_gw_58_119_1	activating transcription factor 2		2570.83	2000.44	4439.94	5612.75		0.088439	2.1991	0.454732
240184	240184_estExt_fgenesh1_pg_C_250124	cupin family protein		1350.86	1514.14	113.966	112.766		0.0393405	0.0791385	12.6361
211245	211245_fgenesh1_pg_scaffold_134000036	phospholipase D2		231.411	531.952	683.873	373.407		0.56662	1.38503	0.722006
245073	245073_estExt_fgenesh1_pg_C_1440038	Hs14249620		27169.1	28367.8	23892.8	19241.4		0.211097	0.776677	1.28754
85267	85267_e_gw_11_337_1	Potassium voltage-gated channel subfamily B member 1 (Voltage-gated potassium channel subunit Kv2.1) (DRK1)		163.157	134.775	614.948	768.653		0.080867	4.64401	0.215331
163386	163386_estExt_gwp_C_390265	Hs7019547		869.106	1531.51	2931.53	1738.34		0.271368	1.94528	0.514066
220903	220903_fgenesh1_pg_scaffold_600000002	NA		833.286	1124.62	183.244	538.387		0.119382	0.368573	2.71317
241706	241706_estExt_fgenesh1_pg_C_500002	similar to FERM, RhoGEF and pleckstrin domain protein 2		7214.51	7575.73	7737.62	5493.62		0.612625	0.894593	1.11783
238335	238335_estExt_fgenesh1_pg_C_50067	Hs18575685		6540.86	5694.24	11788.4	10013.3		0.0736332	1.78189	0.561201
161291	161291_estExt_gwp_C_200041	Hypothetical protein		101.699	139.667	652.644	1565.61		0.274957	9.1904	0.108809
239119	239119_estExt_fgenesh1_pg_C_120042	NA		1305.02	1218.52	459.729	856.115		0.188579	0.521427	1.91781
48159	48159_gw_3284_5_1	similar to loricrin - mouse		2186.2	1723.91	813.684	451.854		0.0508839	0.323659	3.08967
175435	175435_estExt_gwp_C_3900053	similar to RIKEN cDNA 5730405M13		503.27	376.59	363.472	351.355		0.415284	0.812432	1.23087
248362	248362_estExt_fgenesh1_pg_C_5270002	Hs7657162		4001.32	4294.3	2142.27	2844.86		0.0954529	0.601177	1.6634
91926	91926_e_gw_28_244_1	Hs4885193		3630.47	4194.73	3400.02	2220.91		0.279807	0.718313	1.39215
162370	162370_estExt_gwp_C_300267	aldehyde dehydrogenase 5 family, member A1 (succinate-semialdehyde dehydrogenase)		1658.95	3181.15	3700.14	3138.44		0.399248	1.4129	0.707763
129198	129198_e_gw_262_52_1	sequence orphan | low similarity to glycoamylases and other cell surface proteins | contains ~250-270 copies of a 13 AA repeat, NSSTPITSSSIL		160.364	117.238	97.3191	73.1193		0.196034	0.613967	1.62875
83545	83545_e_gw_7_188_1	similar to lymphocyte alpha-kinase		515.541	189.566	1373.4	962.648		0.0955112	3.31304	0.301838
153393	153393_e_gw_6112_1_1	Beta-glucuronidase precursor		1850.5	2203.17	1728.97	753.28		0.333436	0.612346	1.63306
32398	32398_gw_10_57_1	Beta-1,3-N-acetylglucosaminyltransferase lunatic fringe (O-fucosylpeptide 3-beta-N-acetylglucosaminyltransferase)		10417	7762.62	5629.74	6614.69		0.239192	0.673524	1.48473
241591	241591_estExt_fgenesh1_pg_C_470123	Hs7657313		6337.5	6819.11	4619.14	5392.16		0.0953199	0.760933	1.31418
226489	226489_fgenesh1_kg_scaffold_30000003	Hepatitis B virus X interacting protein (HBX-interacting protein) (HBV X interacting protein)		2030.23	2284.27	550.605	820.318		0.0156369	0.317748	3.14715
112683	112683_e_gw_113_67_1	Transmembrane serine protease 8 precursor (Distal intestinal serine protease)		658.312	111.812	53.391	79.3604		0.450914	0.172377	5.80125
205348	205348_fgenesh1_pg_scaffold_58000086	GFP-like non-fluorescent chromoprotein (Rtms 5) (Non-fluorescent pocilloporin)		434.483	250.645	99.4476	117.142		0.235369	0.31613	3.16326
10208	10208_gw_198_2_1	ATP-binding cassette, sub-family C (CFTR/MRP), member 4		556.161	505.55	685.216	783.421		0.101185	1.38327	0.722923
200601	200601_fgenesh1_pg_scaffold_22000123	NA		5781.03	4593.09	7429.97	7321.17		0.166147	1.42192	0.703276
247433	247433_estExt_fgenesh1_pg_C_3020021	neuropeptide Y receptor Y2		487.114	202.808	2713.03	3926.17		0.113156	9.62312	0.103916
248405	248405_estExt_fgenesh1_pg_C_5450006	Growth arrest and DNA-damage-inducible protein GADD45 gamma (Cytokine-responsive protein CR6)		3233.53	3619.44	5881	6873.14		0.0738772	1.86111	0.537313
223943	223943_fgenesh1_pg_scaffold_3590000001	NA		1745.48	1677.51	1337.98	1160.92		0.0876582	0.730034	1.3698
245401	245401_estExt_fgenesh1_pg_C_1580013	E2F transcription factor 3		11189.8	7547.11	9366.11	6843.83		0.632126	0.865135	1.15589
224030	224030_fgenesh1_pg_scaffold_3757000001	cylindromatosis (turban tumor syndrome)		880.927	1655.34	4145.77	3880.09		0.0641842	3.16444	0.316011
96861	96861_e_gw_44_15_1	\N		7770.05	6500.13	2895.1	3280.87		0.077519	0.432789	2.3106
70181	70181_gw_269_87_1	RNA-dependent RNA polymerase, putative		56.1098	58.6122	93.4789	113.592		0.131925	1.80498	0.554022
184843	184843_estExt_GenewiseH_1_C_620202	Hs7305451		2214.42	1683.26	467.504	664.45		0.0895252	0.290418	3.44331
86880	86880_e_gw_14_201_1	Hs13376003		1771.48	1268.87	1972.89	2419.79		0.18379	1.4448	0.69214
221726	221726_fgenesh1_pg_scaffold_940000001	similar to RIKEN cDNA 2610020H15		767.823	1457.98	214.533	282.73		0.239045	0.223409	4.47609
3943	3943_gw_705_14_1	Hs5174403		462.994	706.708	383.92	586.939		0.596578	0.830005	1.20481
[truncated: 22,022 more rows]
