# Supplementary material for: MAPK signaling is necessary for neurogenesis in Nematostella vectensis
Source: BMC Biol. 2016 Aug 1;14:61. doi: 10.1186/s12915-016-0282-1 (PMC4968017; doi:10.1186/s12915-016-0282-1)
Supplement: Additional file 7: Table S4. — Selection of 22 genes upregulated after U0126 treatment. Selected genes that were significantly (P < 0.05) at least 2-fold upregulated by U0126 treatments. SpotID was the genome protein model ID (JGI) used for the array design. The gene name is based on the best BLAST hit and if available the previously published name(s) is used. Abbreviations are indicated in the table legend at the bottom. References are included in the main text. (XLSX 27 kb) [file 12915_2016_282_MOESM7_ESM.xlsx]

## Sheet: UP
SPOT_ID	gene name/best blast hit	Gene Bank accession number	(potential) protein function	Expression pattern previously published?	Publication
243817	NvCreb-like	KU746941	TF
201692	NvElkA-like	AFP87432.1	TF
29595	NvEts-like	KU746942	TF		Röttinger et al. 2012
212165	NvFgf20-like	JQ959555 (Nv212165 in Matus et al. 2007)	SM		Matus et al. 2007, Röttinger et al. 2012
232694	NvFosB-like	KU746943	SM
208353	NvHd043/ NK-like 12	ABB86432.1 / ABG67820.1	TF		Ryan et al. 2006, Chourrout et al. 2006
92785	NvHd052 / NvQ50-7	ABB86435 / ABG67832	TF		Ryan et al. 2006, Chourrout et al. 2006
245502	NvHd081 / Nk-like 14	ABB86494.1 / ABG67822.1	TF		Ryan et al. 2006, Chourrout et al. 2006
108663	NvHd102	ABB86448.1	TF		Ryan et al. 2006
242056	NvMab21-like2	KU746944	TF
246073	NvMab21-like3	KU746945	TF
118896	NvMaf-like	KU746946	TF
127893	NvNfE2-like	KU746947	TF
212484	NvOnecut-like	JQ959573	TF		Röttinger et al. 2012
81516	NvPdef-like	KU746948	TF
150265/22387	NvRet-like2	KU746949	R
95178	NvSrebf1-like	KU746950	TF
29806	NvTelA-like	KU746951	TF
120512	NvVasa-like	JQ959592.1	RB		Röttinger et al. 2012
241043	NvVcam1-like	JQ959593.1	AM		Röttinger et al. 2012
247798	NvVegf-like	KU746952	SM
116808	NvWnt6	AAW28134.1	SM	yes (eg,p)	Kusserow et al. 2005
b (blastula), eg (early gastrula), mg (mid-gastrula), g (gastrula), p (planula)
TF (transcription factor), SM (signaling molecule), R (receptor), AM (adhesion molecule), RB (RNA binding)
