# Supplementary material for: MAPK signaling is necessary for neurogenesis in Nematostella vectensis
Source: BMC Biol. 2016 Aug 1;14:61. doi: 10.1186/s12915-016-0282-1 (PMC4968017; doi:10.1186/s12915-016-0282-1)
Supplement: Additional file 8: Table S5. — Selection of 100 genes downregulated after U0126 treatments. Selected genes that were significantly (P < 0.05) at least 2-fold downregulated by U0126 treatments. SpotID was the genome protein model ID (JGI) used for the array design. The gene name is based on the best BLAST hit and if available the previously published name(s) is used. Color code and abbreviations are indicated in the table legend at the bottom. References are included in the main text. (XLSX 37 kb) [file 12915_2016_282_MOESM8_ESM.xlsx]

## Sheet: DOWN
SPOT_ID	Gene Name/Best Blast Hit	Gene Bank accession number	(potential) protein function	Expression pattern previously published?	Publication
136184	NvAshA	/	TF	yes (b,p)	Layden et al. 2012
19204	NvAth-like (NvNeurogenin1 ?)	AB479470.1	TF	yes (b,p)	Richards et al. 2015
120156	NvAtonal-like	KU746904	TF
81249	NvAx1 / NvHoxF	ABB86451.1 / ABG67762.1	TF	yes (mg,p)	Ryan et al. 2006, 2007, Chourrout et al. 2006
168498	NvBmb2/4	AAR13362.1	SM	yes (b,lg)	Matus et al. 2006, Rentzsch et al. 2006, Röttinger et al. 2012
94984	NvBmp1-like	KU746905	MP
82891	NvC-Myc-like	KU746906	TF
165424	NvCoup-like1 / NvNR12	KU746907)	TF		Reitzel et al. 2009
203423	NvCoup-like2 / NvNR13	KU746908	TF		Reitzel et al. 2009
101645	NvDkk1/2/4	DQ497246	SM	yes (lg,p)	Lee et al. 2006
79120	NvDkk3-like1	KU746909	SM
79043	NvDkk3-like2	KX376279	SM
247589	NvDkk3-like3	KU746910	SM
89029	NvDlx	DQ206283	TF	yes (lg)	Ryan et al. 2007
106073	NveHand-like	KU746911	TF
214798	NvElav-like	KU746912	RB
81163	NvEmxLX / NvNot-likeB	ABB86442.1 / ABG67803.1	TF		Ryan et al. 2006, Chourrout et al. 2006
240720	NvEphrinB-like	KU746913	R
196402	NvFgfA2	ABJ88943.1	SM	yes (eg,p)	Matus et al. 2007
81258	NvFgfR-like	KU746914	R
123903	NvFox1	ABA03228	TF	yes (p)	Magie et al. 2005
165261	NvFoxA	AAS13442.1	TF	yes (b,g,p)	Martindale et al. 2004, Fritzenwanker et al. 2004, Röttinger et al. 2012
165603	NvFoxD1	ABA03231.1	TF	yes (b,g,p)	Magie et al. 2005
39632	NvFoxD3-like / Nematostella_39632	KU746915	TF		Sanatagata et al. 2012
65438	NvFoxJ1	KC137593	TF	yes (b,g,p)	Sinigaglia et al. 2013
39596	NvFoxQ2a	KC137591.1	TF	yes (b,g,p)	Sinigaglia et al. 2013
96685	NvFoxQ2-like3 / Nematostella_96685	KU746916	TF		Sanatagata et al. 2012
133025	NvFz1-like	KX376280	R
183962	NvFz5	XM_001634945	R	yes (lg)	Kumburegama et al. 2011
196609	NvGata	AAR24452	TF	yes (b,lg)	Martindale et al. 2004
157036	NvGcm	/	TF	yes (b,g,p)	Marlow et al. 2009
182742	NvGfi-like	KU746917	TF
116463	NvGli	ABX89895	TF	yes (b,g,p)	Matus et al. 2008, Röttinger et al. 2012
37793	NvGlis	XP_001637240	TF		Layden et al. 2010
164762	NvGsc	ABF61778.1	TF	yes (p)	Matus et al. 2006, Röttinger et al. 2012
117718	NvHd010 / NvEmx1	ABG67800 / ABB86464	TF		Ryan et al. 2006, Chourrout et al. 2006
99140	NvHd037 / NvQ50-3	ABB72462.1 / ABG67883.1	TF		Ryan et al. 2006, Chourrout et al. 2006
57885	NvHd050 / NvNK-like 17	ABB86483.1 / ABG67825.1	TF	yes (b)	Ryan et al. 2006, 2007, Chourrout et al. 2006, Röttinger et al. 2012
69041	NVHd058 / NvQ50-4	ABB83741.1 / ABG67884.1	TF		Ryan et al. 2006, Chourrout et al. 2006
123745	NvHd067 / NvBsh-like2	ABB86487.1 / ABG67790.1	TF		Ryan et al. 2006, Chourrout et al. 2006
118347	NvHd077 / NvNot-likeC	ABB86493.1 / ABG67804.1	TF		Ryan et al. 2006, Chourrout et al. 2006
8907	NvHd145 / NvNot-likeE	ABB86510.1 / ABG67806.1	TF		Ryan et al. 2006, Chourrout et al. 2006
94003	NvHD146 / NvQ50-6	ABB83752.1 / ABG67885.1	TF		Ryan et al. 2006, Chourrout et al. 2006
241655	NvHes-like2 (NvHl2)	JN982712	TF		Marlow et al. 2011
242118	NvHes-like3 (NvHl3)	JN982713	TF		Marlow et al. 2011
204200	NvHes3	JN982709	TF		Marlow et al. 2011
82763	NvHmx3-like	KU746918	TF
86614	NvHnf1a-like	KU746919	TF
91593	NvHox2	AAD39349	TF
113102/153628	NvK50-5	ABG67869.1	TF		Chourrout et al. 2006
79772	NvKielin-like	KU746920	SM
236177	NvKlf7-like	KU746921	TF
109857	NvLhx1	BAH58087.1	TF	yes (b,lG)	Yasuoka et al. 2009, Srivastava et al. 2010, Röttinger et al. 2012
246590	NvLhx6	XP_001626470	TF	yes (mg,lg,p)	Putnam et al. 2007, Srivastava et al. 2010
95727	NvLmx	DQ500873.1	TF		Chourrout et al. 2006, Röttinger et al. 2012
39874	NvMae-like	KU746922	TF
119733/2890	NvMeis-like	KU746923	TF
128275	NvMox1 (also called NvMoxD or NvMoxA)	AY339866/DQ500755/DQ206313.1	TF		Chourrout et al. 2006, Ryan et al. 2006
128296	NvMoxD (also called NvMoxC)	DQ116033/DQ500754/DQ206306	TF
125819	NvMusk-like	KU746925	R
181917	NvNanos1	AAW29070.1	RB	yes (b,g,p)	Extavour et al. 2008
241557	NvNcam1	/	AM	yes (b,g,p)	Marlow et al. 2009
92366	NvNfix-like	JQ959569	TF	yes (b)	Röttinger et al. 2012
68616	NvNK2-VndB	ABG67777.1	TF		Chourrout et al. 2006
127891	NvNkx2.2-like	KU746926	TF
245445	NvNkd1-like	JQ959571	SM	yes (b)	Röttinger et al. 2012
121827	NvOtxA	ACO53861	TF	yes (b,g,p)	Mazza et al. 2007
121842	NvOtxB	ACO53862	TF	yes (b,g,p)	Mazza et al. 2007
213735	NvOtxC	ACO53863	TF	yes (b,g,p)	Mazza et al. 2007
243681	NvPaxA	AAW29066.1	TF	yes (b,g,p)	Matus 2007
158493	NvPdgfr-like	KU746919	R
211452/16815	NvPea3-like	KU746927	TF
213715	NvPerlecan-like	KU746928	MB
10665	NvPiwi-like1	KU746924	RB
160868	NvPou-like1	KU746929	TF
3734/62471	NvPou-like2	KU746930	TF
122918	NvRfx4-like	KU746931	TF
129231	NvRunt	ACF96955.1	TF		Sullivan et al. 2008
39668	NvRx1 / NvQ50-1	ABI30251.1 / ABG67881.1	TF		Ryan et al. 2006, Chourrout et al. 2006
184843	NvRx3-like	KU746932	TF
200285	NvSfrp1/5	KU746933	SM	yes (g,p)	Sinigaglia et al. 2014
130873	NvSix3/6	DQ206294	TF	yes (b,g,p)	Ryan et al. 2006, Sinigaglia et al. 2013
138693/157078	NvSix4/5	DQ206264	TF		Ryan et al. 2006
120772	NvSox10-like	KU746934	TF
239130	NvSox2	ABA02361.1	TF	yes (eg,g,p)	Magie et al. 2005
99612	NvSp8/9-like	KU746935	TF
29671	NvSprouty	EF068151	SM	yes (b,g,p)	Matus et al. 2007, Röttinger et al. 2012
132075	NvTailless-like	KU746936	TF
214571/214570	NvTbx1	AAQ23383	TF
106123	NvTbx20-like	JQ959589.1	TF		Röttinger et al. 2012
165815	NvTbx4/5-like	KU746937	TF
114974/79532	NvTolloid-like	KU746938	MP
232929	NvVegf-like2	KU746939	SM
43460	NvVsx-like	KU746940	TF
158342	NvWnt1	AAT00640.1	SM		Kusserow et al. 2005
241352	NvWnt3	ABF48092.1	SM	yes (b,g,p)	Lee et al. 2006, Röttinger et al. 2012
210076	NvWnt7b	AAW28135.1	SM		Kusserow et al. 2005
91822	NvWntA	AAT02182	SM	yes (b,g,p)	Kusserow et al. 2005, Röttinger et al. 2012
xxx	spatial and temporal expression pattern published in Röttinger et al. 2012
b (blastula), eg (early gastrula), mg (mid-gastrula), g (gastrula), p (planula)
TF (transcription factor), SM (signaling molecule), R (receptor), AM (adhesion molecule), RB (RNA binding), MP (Metalloprotease), MB (Membrane bound protein)
