# Supplementary material for: MAPK signaling is necessary for neurogenesis in Nematostella vectensis
Source: BMC Biol. 2016 Aug 1;14:61. doi: 10.1186/s12915-016-0282-1 (PMC4968017; doi:10.1186/s12915-016-0282-1)
Supplement: Additional file 14: Table S6. — Primer pairs used in this study for qPCR analysis. (XLS 53 kb) [file 12915_2016_282_MOESM14_ESM.xls]

## Sheet: Sheet1
SpotID	gene	efficiency	FWD (5'-3')		REV (5'-3')
232694	fosB-like	1.9	GCTGATGGCGTGAAACAAGAGCTTC		AGGCATTTCTTCGAGTCCTTTGGC
241655	hes-like2	2.02	ACTTTTCTCCCCAGAGATCCACGG		TTTCGCTGATCGTTGCCAAAGG
125819	musk-like	1.84	CCTTGGTAACATGGCACCCTTGTC		AAGCATCCTTGATCTCCTGGCTGG
138693/157078	six4/5	2.02	GCTTCTGTGCTGTAAATGCTACCCCG		CCCCTATGTTCGTGTTTCTGAGAGTC
106073	eHand-like	1.9	AACCATCCGAACCCGAAACCAC		CTGCGTTGATGTTTTCTGTGCGTC
158493	pdgfR-like	1.8	CGCAAACTAAACTCCCCTGGAAGTG		AGAACAACACCGAACGACCACACG
39874/201976	mae-like	1.84	ACAGGTTCGAGATGAACGGCAAAG		TCGTTGAAAGTCGTGGTACAGCACC
106123	tbx20-like2	2.01	TGCACTTACTGAAGAACCCCGCTG		CCGCCATGAATGCTGTTTCTGG
133025	fz1-like	1.98	CATCGGTTTGAGAAGTTGTCCCACC		ACAGTTCGCCATTGAAGAGCAGCC
196609	gata	2.12	TCATCCAGCGACAGAATGC		GGCGGTAGAAGTTGTGTAGGTTC
79772	kielin-like	1.76	TACCGTGTATCACAATGGCGACCG		GCACCAGAACAATTCAGCTTTGCG
119733/2890	meis	1.82	TGAAGAGCAGAAAAGGTCACTCGCC		TCACAACAGGGGATTTGCCAGC
160868	pou-like1	2.06	TCGACTCGTTCGATGACTCGCATC		GCCACTCTGCTTTGATGGTTTCGTC
3734	pou-like2	1.94	TGACGAAGATGACGAAGAAGCCG		CATACAGAGTGCCTAAAGCAACGCC
129231	runt/runx	1.84	TCAGACATAGGGCTGGATGGATTCC		TTTGTTTGGCTGTAGGGGGTTCG
94984	bmp1-like	1.97	TGTTTGATGGGGACACAGTCATGG		TGCCTGTAGATACGAGGTGAAAGCG
81258	fgfr-like	2.05	TTGCTCAACACGGGCTACAGGATG		TACCAGGGAAGTAAAAGTCGGGCG
123903	fox1	1.99	TCTTTGGCAAGCGTTCGGAAAC		TCTGTGCAGCTCACACTTCCACTTG
69041	hd058	1.97	CAAAAGCCATCGCCGCAAAG		TTGAATCTTCTCTGCCAGCCCCTC
113102/153628	k50-5	1.81	AAGAATCAACAGGAACACGGGACG		GGAATGGAAATACTTGGCAGCAGGG
213715	perlecan-like	1.75	TTTCCCTTCATGGCGGCTCAAC		CGGACACTTGGCAAATGTACGAGC
214571/214570	tbx1	1.85	AGAGATGAAGAGCCTTTGGGACGAG		AGACGGACCTGGAATGTCGGAAAC
213715	perlecan-like	1.75	TTTCCCTTCATGGCGGCTCAAC		CGGACACTTGGCAAATGTACGAGC
150265	ret-like2	1.94	TGCACATGAAGGACTTCTTGGCG		AGCAGACATACGATGTTGGGGTGAG
19204	ath-like	1.98	CAGCTTTCTTCAACGGAGTCCCAAC		TCACTGTTCTTGATAGCCGTGCAGG
204200	hes3	2.05	AAAACCCTGCGACTTTCACCCC		GATTCGAGTTCTGCGTTGCCTCTC
39632	foxd3-like	2.07	TTACCCCGAGAATGGCTTTGGAG		CCATCGCACTCGCTTGAAAAGGAC
120772	sox10-like	2.11	CAGCGATTACGGACCTAAGCAAACC		ACGGTGATGCCAGTACACGAAAGC
96685	foxQ2-like3	2.02	ATTGCCAAGACATACCCGCACTTC		GCTTGAAAGATTGTGTCGCACGC
91593	hox2	1.99	AAGCGGATCAGAACGGCATACACC		GCGATTTGAATGCGGCGAAG
23913	sox2	2.02	GGGGAGATGCCAGGGATAGGTATG		AGTGCGGGGAGAAATGGTAGGG
165424	coup-like1	1.88	CATCAACCAGCCACGCCAAGTC		TGAGGAGAAGTTTGCCGAATCGC
203423	coup-like2	2.03	CTGCGTTCTCGTTGGTGTGAGATG		CCACCTCATAAGCAAGCGGTATGC
182742	gfi-like	2.02	ATGCTTATCCACTCGGACACACGG		ACCACACTCAAGGCACTTATGCGG
8907	hd145	2	CTATGCTCGGTTCTTCGCACGG		AATGCCTGCCAGTGGTTGTCAATC
132075	tailless-like	1.93	CGCCATCATCACCTCCATATCACG		CGGTCGGTCTTCTTTGTTCAAGTCC
43460	vsx-like	1.83	CAACGACATGGAGCGAGACTCAAAC		TGGATGGCAAAGGAATGAACCG
214798	elav-like	2.02	ATCGAGCAACAGGACAGAGCCTTG		TCCCTTACAGCTTTGTTCGCATCG
247589	dkk3-like3	2.01	TGAGAAGACTTCCAAGGGTGATCCG		TTACCGTGGGCTCAAGAACACAGC
211452	pea3-like	1.91	GGCAGTTTCTCGTGGCTCTCTTGG		CGGTTTTTCTGGAGTCCCCATCTACG
243681	paxA	1.76	GGGTCCAAACGATGCAGTTCACTC		GTGTATCAAGGGCGGACATTGAGG
157036	gcm	2.08	CACAAGCGACACCAGAGGAAAAGG		AATGGGACTGAACACCTGAGCCAG
136184	ashA	1.98	TGTAGTAGCGAGAAGAAATGCCAG		TTGCACTGCGAAGTGTCTTAAC
247798	vegf-like1	2.04	GAATCGTCGTGGTCTTCCTGGTTG		AATAGGGGTGATCCACTGGAACGAG
92785	hd052	1.87	TGCTGCAACTTCGTCGAGAAAGC		TTCGTTAGGCAAGGTTGGTGCTGG
246590	lhx6	1.92	CCAGCCAAATCTCATCACACGCC		CGGACTCGGTTACTGACAGAGGAGGAC
99612	sp8/9-like	2.13	GAAATCGCCGCCTCATCTTGAAAG		CCGAAGTTATCCCCCCTATGCTTG
247007	fgfA1	1.99	ACAACTGGGCTCATTCACAAACCG		CAGAAAATCGTGCAGCGAACGTTG
98570	fgfrA	1.92	GTTCGCAGAAAGAAAAAACACGCC		TGAATGAGCCCAGTTGTAATCCCTG
81249	ax1	2.01	GCAGTCATTCCAGGGACAAATGCC		GGAGCGGTACTTTTAAGCCAAGCG
39596	foxQ2a	2.06	CCCGATGCCTTTTTACCAGACACAC		TGCTCTCTTCTCGCCGATGAATG
82763	hmx3-like	1.81	CATTTGCGTTTGGGAGACCGAG		TTTGTCGTCGTGAAGGTGTGCG
184843	rx3-like	2.08	GCAAAATGGCGTCGAGAGGAGAAG		GTCAGTGTGAGCGGGTTTTTCCAC
200285	sfrp1/5	1.94	GCTACAGAGCGGTGAAATGCTTCG		ATGACCAAGTGCGTTCGGCAGC
101645	dkk124	2.04	TTTGGCTGGCTGCTGAGTGTATCTC		CCGCAATGCTTGTCTTTCCTGC
94003	hd146	1.93	GATCTTCCAGATGGAGCGAGTGTTTC		GATTCCGATAGTCCAGTCCTCCTCG
130873	six3/6	1.98	TGCGTGAATGGTATCTACAAGACCCG		TGCCGACCTGTGTTGGAGTCAGTC
82891	c-myc-like	1.83	CATCGCTTTGGGTGGATCAAGG		TCTGAAACGTCGTGCAAACTCCTG
114974	tolloid-like	1.93	GACACGGTGGTGGGTATTTTGTGC		AAGTCGTGGACGTTTGCGAAGGTC
165603	foxD1	1.85	AAGGGAAAGCAAAGGCGAGACAAG		GCAGAGGCAGGTATGGGGTTATCG
210076	wnt7b	1.92	GATAAGCAGAGAGGGGTGGAAATGG		GTTGTTGTGGCGATTCATCAGGG
