# Supplementary material for: MAPK signaling is necessary for neurogenesis in Nematostella vectensis
Source: BMC Biol. 2016 Aug 1;14:61. doi: 10.1186/s12915-016-0282-1 (PMC4968017; doi:10.1186/s12915-016-0282-1)
Supplement: Additional file 15: Table S7. — Primer pairs used in this study for gene cloning. (XLS 73 kb) [file 12915_2016_282_MOESM15_ESM.xls]

## Sheet: Sheet1
SpotID	gene name	5'-3' sequence	expected size	full length/partial clone
120156	NvAtonal-like		435	full length
	NvAtonal-like_FWD	ATGGAGGAGTCTATAGCAGTACAA
	NvAtonal-like_FWD	TCATGCAGTTGCGGCTACCCCGCC
81249	NvAx1 / NvHoxF		780	partial
	NvAx1_FWD	CTAGAGCGCACATCATGCAGTCAAC
	NvAx1_REV	CTAATGCCCCCTGAAGCCCATACAG
94984	NvBmp1-like		720	partial
	NvBmp1-like_FWD	GTAAAATGTGGTGGTCGCATTATG
	NvBmp1-like_REV	TCATGTTGTCATACCTATCGCGGAG
82891	NvC-myc-like		975	full length
	NvC-myc-like_FWD	ATGACACCTCAATCCGCAGAAAC
	NvC-myc-like_REV	TTATCGTTCTTTGCAAGCCCTG
165424	NvCoup-like1		1050	full length
	NvCoup-like1_FWD	ATGCCAAAGCACAAGACGGATG
	NvCoup-like1_REV	CTATGACATTGGGCTGCCTTTGC
203423	NvCoup-like2		1050	full length
	NvCoup-like2_FWD	ATGTCTTCGTGGTCGCAAATGCAC
	NvCoup-like2_REV	CTATTGGTTGACCGGAGACGTCTTG
79120	NvDkk3-like1		525	partial
	NvDkk3-like1_FWD	ATAATAGCAATCGCCGTAAAAATG
	NvDkk3-like1_REV	AGTAAGACCTTGCTTGCACGGTCC
247589	NvDkk3-like3			full length
	NvDkk3-like3_FWD	ATGGCTATTTCGATACTTTTTATC	640
	NvDkk3-like3_REV	ACTTCTTCTGAGGTTTCATAC
89029	NvDlx		750	partial
	NvDlx_FWD	TACCAGTACCCTATTACATGAAACC
	NvDlx_REV	CTTAGCGTAGTATGGCGCTGTGTG
106073	NveHand-like		550	full length
	NveHand-like_FWD	ATGTCAGATCATGAGAAGAGC
	NveHand-like_REV	TCAGGTGACGATTTGGTGTCT
214798	NvElav-like		900	partial
	NvElav-like_FWD	GTGACAGTTCATTTCTCATTCGAAT
	NvElav-like_REV	TGAGTGACAATTGGCTTGGCAAGC
81163	NvEmxLX / NvNot-likeB		620	full length
	NvEmxLX_FWD	ATGCAGGCCTTCTGGGGACATTAC
	NvEmxLX_REV	TCAGCTAGTAGAGCTCTGACGATC
240720	NvEphrinB-like		800	partial
	NvEphrinB-like_FWD	GATTTAGCCACACACGTATCTCGG
	NvEphrinB-like_REV	AAGGGTTGTTGGGGGTTCAGTG
81258	NvFgfR-like		1530	partial
	NvFgfR-like_FWD	ATGGATTCGATGGAGAATTTGCGC
	NvFgfR-like_REV_short	ATCACCTTGCCGAACGCCCCCTCCC
123903	NvFox1		920	full length
	NvFox1_FWD	ATGTCTTTAGACGAATCCTGC
	NvFox1_REV	TCAGTTCTTTTTTAGGAGGAA
165603	NvFoxD1		830	full length
	NvFoxD1_FWD	ATGGAAGCCAGAGATGTTCAAG
	NvFoxD1_REV	TTAAATTCTAAGGTACGGGTTC
39632	NvFoxD3-like		890	full length
	NvFoxD3-like_FWD	ATGGTCGAGACATCTACTAA
	NvFoxD3-like_REV	TCAGCAAATGTCGCAGCTAC
65438	NvFoxJ1-like		1200	full length
	NvFoxJ1-like _FWD	ATGCCATCCGCGACGCAATCTTAC
	NvFoxJ1-like_REV	TCAGGACCAAATACTATCTAGAAC
39596	NvFoxQ2a		860	partial
	NvFoxQ2a_FWD	TCGCACAGTCCAGAGCTAACCACC
	NvFoxQ2a_REV	CTACACCCGTTTTTCGGTTTTG
96685	NvFoxQ2-like3		900	full length
	NvFoxQ2-like3_FWD	ATGTACTCCGTGGAAAGTCTTCTG
	NvFoxQ2-like3_REV	TTACTTGCTTGGGGGCGAGTTCATAG
133025	NvFz1-like		880	full length
	NvFz1-like_FWD	atgAGCCAATTCCAAGTGATTTTTTG
	NvFz1-like_REV	TTATGACTTCTGCGCCGTGTAGGTG
183962	NvFz5		1660	partial
	NvFz5_Fwd	GCGCTCAAAGCAAACACTCGGCAG
	NvFz5_Rev	TCACACTGTGGCCGTGTTAGCTTTC
196609	NvGata		1270	full length
	NvGata_FWD	ATGGAAACAGTCAACTCAGAAC
	NvGata_REV	TCATATCGTCGATGAGTAAGAC
157036	NvGcm		810	partial
	NvGcm_FWD	CCCGTCTCATCATCAAGGCAAGCG
	NvGcm_REV	GGACTCGAAGTAGATGCCGTCATCC
182742	NvGfi-like		550	partial
	NvGfi-like_FWD	AGACAGGAAAAAACTAAAACTC
	NvGfi-like_REV	TCATTGACTCACTTCGCTTTC
37793	NvGlis		910	partial
	NvGlis_FWD	CGCTAAACCAAGAACACCGTCAG
	NvGlis_REV	TGACGCCCGTGATCCTCTGCCC
69041	NVHd058		700	full length
	NVHd058_FWD	ATGTCCAGCATGAATAATACTGAG
	NVHd058_REV	TCAAGTGGAATTTGTGTTTTGTGTC
123745	NvHd067 / NvBsh-like2		720	partial
	NvHd067_FWD	GACATGTTTTACCAAGACCCG
	NvHd067_REV	CTACAATGTCATCGACGAAAG
118347	NvHd077		560	full length
	NvHd077_FWD	ATGGACAGATCACTTACCACCCAC
	NvHd077_REV	TCAACTCGAGCTTTCCTCGTCGCT
8907	NvHd145		650	partial
	NvHd145_FWD	CTCAGACATGGAAAGACCAAGAAG
	NvHd145_REV	CTAGAGTCCTTTTAAAGACTCTGCC
94003	NvHD146 / NvQ50-6		810	full length
	NvHD146_FWD	ATGGAAAAATCAGAGAATTCTG
	NvHD146_REV	TTATTCCGTGACGTCTATTTC
241655	NvHes-like2		810	full length
	NvHes-like2_FWD	ATGGCGCAGGAAAAACACAGAC
	NvHes-like2_REV	TTAATGCCAAGGTCTCCACACAGG
242118	NvHes-like3		910	full length
	NvHes-like3_FWD	ATGGAAAAAGCCGAAATCCTCGAG
	NvHes-like3_REV	TTACCACGGTCTCCAGACTTTACT
204200	NvHes3		640	full length
	NvHes3_Fwd	ATGATGAAAAACCCTGCGACTTTC
	NvHes3_Rev	TCACCAAGGCCGCCAAATCTGGTTG
82763	NvHmx3-like		710	full length
	NvHmx3-like_FWD	ATGGATGAGAAAGCACGCGGC
	NvHmx3-like_REV	CTACACCAAAGAGCTCATGGAC
91593	NvHox2		630	full length
	NvHox2_FWD	ATGTCTTCGTCCTTCTACATTG
	NvHox2_REV	TCATACACCATCCATTCTACC
158493	NvPdgfR-like		790	partial
	NvPdgfR-like_FWD	TTGCCAGATAACGCCCGTGAG
	NvPdgfR-like_REV	CTACACTGCAATCTCATCTTC
113102/153628	NvK50-5		735	full length
	NvK50-5_FWD	ATGTCAGTAGAAAGAGGGAGC
	NvK50-5_REV	CTAGTACGGTCTATATCGAGAG
79772	NvKielin-like		660	full length
	NvKielin-like_FWD	ATGGCCGATGTGAAAATAAC
	NvKielin-like_REV	CTATGGGCCAAACTTGTGGG
236177	NvKlf7-like		750	full length
	NvKlf7-like_FWD	ATGGACCTCCATTCCCCGATTCC
	NvKlf7-like_REV	CTACGCGTGTCTTTTCATGTGTAG
246590	NvLhx6		915	full length
	NvLhx6_FWD	ATGACCACCCCGTGTGAAGA
	NvLhx6_REV	CTATGTGTTCAATTGTAAGC
39874/201976	NvMae-like		810	full length
	NvMae-like_FWD	ATGTATCCGCACCAAGAACAATG
	NvMae-like_REV	TCATGACCCTAGCGCTAGTCTAAG
119733/2890	NvMeis-like		1090	full length
	NvMeis-like_FWD	ATGGAAGCCGCTGCAATGTATG
	NvMeis-like_REV	TAGCCCCAGTTCCCAGTTCTAA
10665	NvMiwi-like		1100	partial
	NvMiwi-like_FWD_NEW	ATGATGTTTCTACCTGTGCAG
	NvMiwi-like_REV_NEW	CACCCTAAGCATAGTCTGGAG
128275	NvMox1		730	full length
	NvMox1_FWD	ATGTATTCCAGAGGATACGGA
	NvMox1_REV	TCAGGACTTCTCCGTGCGATT
128296	NvMoxB		840	full length
	NvMoxB_Fwd	ATGTATTCCGCTCCCGTACAGTAC
	NvMoxB_Rev	TTTGCAAGTACGTGTGAACTCCC
125819	NvMusk-like		1570	partial
	NvMusk-like_FWD	GCCACAATGGGCCAAAGTCGCAC
	NvMusk-like_REV	TCATACAGCAACACCAGTGAAGAG
181917	NvNanos1		650	full length
	NvNanos1_FWD	ATGGGAGATGAAATGCTAAGTGTT
	NvNanos1_REV	TCAGACTTTTGCTTGAAGTTTGC
241557	NvNcam1		1350	partial
	NvNcam1_FWD	ATGAATGTGCCGTGGTGCATTTG
	NvNcam1_REV	GTACGTCCATACATATAGCGTGGC
19204	NvAth-like		540	full length
	NvAth-like_FWD	ATGACAAAAGGCGAAGGTACAG
	NvAth-like_REV	TCACTGTTCTTGATAGCCGTGCAG
127891	NvNk2A-like		600	partial
	NvNk2A-like_Fwd	GTGAAGGACATCCTCAATCTGAGTG
	NvNk2A-like_Rev	ACGGGTGTGCAGGCATATAGCTTG
68616	NvNK2-VndB		790	full length
	NvNK2-VndB_FWD	ATGAGTCAAGTAGAATCCTCC
	NvNK2-VndB_REV	CTAAGACTGGAAGTACAAGCC
243681	NvPaxA		1800	full length
	NvPaxA_FWD	ATGCCTCATAGAGGTCCTGGTG
	NvPaxA_REV	TCAGCCCTGGGTCAGTGTATCAAG
211452/16815	NvPea3-like		1370	full length
	NvPea3-like_FWD	ATGTACCATCTTCTAGCGAC
	NvPea3-like_REV	CTAGTAAACGCACGTGGAATC
213715	NvPerlecan-like		980	partial
	NvPerlecan-like_FWD	CGCCCGAGAATTGATCGCGCC
	NvPerlecan-like_REV	CTAACGACAAGTAGGCGGCTG
160868	NvPou-like1		480	full length
	NvPou-like1_FWD	ATGAACCCACGAGAGCTGGAA
	NvPou-like1_REV	TTAATGTACGGAGAACTTCATT
3734	NvPou-like2		1400	full length
	NvPou-like2_FWD	ATGGCTAAAGTTGAGAGTGCAGG
	NvPou-like2_REV	TCACACAGAGTTCTCTCCATC
122918	NvRfx4-like		850	partial
	NvRfx4-like_FWD	GTTGCAAAAAGCTTCGCTCATTC
	NvRfx4-like-REV	GTCTGATTGATGGCGGGCTGGGC
129231	NvRunt		1490	full length
	NvRunt_FWD	ATGACCACGACAGAAAACCAAG
	NvRunt_REV	CTAATACGGTCTCCACACACCC
39668	NvRx1		670	partial
	NvRx1_FWD	TTAGGCGATGTCATTGGGCTTG
	NvRx1_REV	TTAATGATACGTCGGTACGAAC
184843	NvRx3-like		800	full length
	NvRx3-like_FWD	ATGAGCGACCATAAAAACATAG
	NvRx3-like_REV	TCAGGCAGACAGACTTTCATCTC
200285	NvSfrp1/5		850	full length
	NvSfrp1/5_Fwd	CCACATTTGGGAACCTTCCATCG
	NvSfrp1/5_Rev	TCACCGGCAAGTGAGCTTGATTC
130873	NvSix3/6		730	full length
	NvSix3/6_FWD	ATGTTCGCACCGTTACCAGCG
	NvSix3/6_REV	TCAGGGCCGCTGCTCGGAGAG
138693/157078	NvSix4/5		890	partial
	NvSix4/5_FWD	CTGGTATCAACATGGAGTCTC
	NvSix4/5_REV	TTACTGTAGTATCTCTTCCTTC
120772	NvSox10-like		800	full length
	NvSox10-like_FWD	ATGTCTTCCGGAAGCCATATA
	NvSox10-like_REV	CTACCAGTTCACTCCTCTGAAG
239130	NvSox2		705	full length
	NvSox2_FWD	ATGACCAAACCAGGAGATCAT
	NvSox2_REV	TCAGTAACCCTCCGGCCGCAT
99612	NvSp8/9-like		1200	full length
	NvSp8/9-like_FWD	ATGCTAGCTGCAACTTGTAGTC
	NvSp8/9-like_REV	TCATGAGTCACTTAGAATGCGCG
132075	NvTailless-like		810	partial
	NvTailless-like_FWD	AGGTCTCATGATGGATATGG
	NvTailless-like_REV	CCAGGAAGGTAGGGATGTTCC
214571/214570	NvTbx1		1140	full length
	NvTbx1_FWD	ATGTCACGGTCCCCGTGTGCTG
	NvTbx1_REV	TTATTCTGATCCCGGCTCTTC
106123	NvTbx20-like2		610	partial
	NvTbx20-like2_FWD	GCTAGCGAGCTGACACGGCCTG
	NvTbx20-like2_REV	TTACTCATGAAAGCTGGGTAGC
114974/79532	NvTolloid-like		690	partial
	NvTolloid-like_FWD	GTAGCCGGAGTCAAGGGGGAG
	NvTolloid-like_REV	TTACTTACTTTTCCCGTTTTTC
232929	NvVegf-like2		860	full length
	NvVegf-like2_FWD	ATGAAGATGTTCAAGATAGTATTG
	NvVegf-like2_REV	TTACACGTGATCCACGGGGTCCC
43460	NvVsx-like		880	partial
	NvVsx-like_FWD	CCATAACACGACGGAGCACAGAG
	NvVsx-like_REV	CTATGGCGAAGAGACTGTATC
158342	NvWnt1		1100	full length
	NvWnt1_Fwd	ATGCAACGATTCAGCGCAGCGATC
	NvWnt1_Rev	TTATAAGCAGTTACTAATGATCC
243817	NvCreb-like		1250	full length
	NvCreb-like_FWD	ATGGTCGTGGAAAGCATCAGATC
	NvCreb-like_REV	TTACTTTCTTTCGGCTCTCATCG
201692	NvElk-like		970	full length
	NvElk-like	ATGAATTCCGAAAAACTAAGTC
	NvElk-like	TTATTTGGCTTTTTTGTAGCCT
29595	NvEts-like		710	partial
	NvEts-like	TCCAGACTTCTCCTGCATGGGTC
	NvEts-like	CTAGTGATTGAAGAGCAGATC
212165	NvFgf20-like			full length
	NvFgf20_Fwd	ATGAGGATATCGACGACATCCTAC
	NvFgf20_Rev	TTAAAGAAATCTACACTTATGCTG
232694	NvFosB-like		600	full length
	NvFosB-like_FWD	ATGAACGCTGCATTTCAGTCTATG
	NvFosB-like_REV	TTATGCCTTAATAGGTCCTGTTGG
208353	NvHd043/NvNk-like12		910	full length
	NvHd043_Fwd	ATGTGGCAGAACATATTAGAATCG
	NvHd043_Rev	TTATCTTGTGAAGCAATATGAGGG
92785	NvHd052 / NvQ50-7		820	full length
	NvHd052_FWD	ATGGCAGCTAACCACTCCGAAG
	NvHd052_REV	CTAATCAGTCCCCAAGAAGCTA
242056	NvMab21-like2		770	partial
	NvMab21-like2_FWD	AGAGGCCTCTTAAAATCACTTTCA
	NvMab21-like2_REV	CTGCAGTGGAGAAAGAATACCGC
246073	NvMab21-like3		1340	full length
	NvMab21-like3_FWD	ATGGATTCAGACAACGGGTCAG
	NvMab21-like3_REV	CTAGCCTGAAATCCCTGCAGGAAG
118896	NvMaf-like		670	full length
	NvMaf-like_FWD	ATGGATCCCACCACAACAAATA
	NvMaf-like_REV	CTATCTAGATTTCTTCTGCTTCAT
212484	NvOnecut-like		1400	partial
	NvOnecut-Fwd	TGTCTTCACGTATACTAAAGTTCG
	NvOnecut-Rev	GTCTCTATTGATCGCTAAAGCAGC
81516	NvPdgf-like		1120	full length
	NvPdgf-like_FWD	ATGGTAACATGTATGATTTTTC
	NvPdgf-like_REV	TCAAACGTTGGAGAAGCGATAT
150265	NvRet-like2		900	partial
	NvRet-like2_FWD	GACTCGCTTGGCAAGCCCATC
	NvRet-like2_REV	TCACGCAGTTGGGTTTGGACTG
29806	NvTelA-like		900	full length
	NvTelA-like_FWD	ATGGAAAAATTGAAGTTGGA
	NvTelA-like_REV	TCAAGATGGGTATGGCCTCC
120512	NvVasa-like		1500	partial
	NvVasa-like_FWD	AGCAGGGATATAACCAGCCATC
	NvVasa-like_REV	GTGGTCTGAGAACTTCCGTGCTTC
241043	NvVcam1-like		720	partial
	NvVcam1-Fwd	CTTCTATCTCAAGAACCTCAACAG
	NvVcam1-Rev	AGGATGCGGAAGGTGCACAATGCC
247798	NvVegf-like		530	partial
	NvVegf-like_FWD	ATGGAAGGAATCGTCGTGGTC
	NvVegf-like_REV	CAGATTCGCGCGATCTCTTCC
116808	NvWnt6		600	partial
	NvWnt6_Fwd	AATACGAGAAACGCTCCCTTCACG
	NvWnt6_Rev	TTACAAGTGAACACAACTCGTTC
